# Supplementary material for: (9S,13R,14S)-7,8-Didehydro-4-(4-fluoro­benz­yloxy)-3,7-dimeth­oxy-17-methyl­morphinan-6-one sesquihydrate
Source: Acta Crystallogr Sect E Struct Rep Online. 2011 Jul 9;67(Pt 8):o1988. doi: 10.1107/S1600536811026183 (PMC3213444; doi:10.1107/S1600536811026183)
Supplement: Supplementary file 2 [file e-67-o1988-Isup2.hkl]

# 
# h,k,l, Fc-squared, Fo-squared, sigma(Fo-squared) and status flag 
# 
data_I
_shelx_title ' cu_dm11248_0m in C2' 
_shelx_refln_list_code          4 
_shelx_F_calc_maximum      198.85 
_exptl_crystal_F_000       988.00 
_reflns_d_resolution_high  0.8509 
 
loop_ 
 _symmetry_equiv_pos_as_xyz 
 'x, y, z' 
 '-x, y, -z' 
 'x+1/2, y+1/2, z' 
 '-x+1/2, y+1/2, -z' 
 
_cell_length_a    18.0155 
_cell_length_b     7.6776 
_cell_length_c    18.1506 
_cell_angle_alpha  90.000 
_cell_angle_beta  109.324 
_cell_angle_gamma  90.000 
 
_shelx_F_squared_multiplier     1.000 
 
loop_ 
 _refln_index_h 
 _refln_index_k 
 _refln_index_l 
 _refln_F_squared_calc 
 _refln_F_squared_meas 
 _refln_F_squared_sigma 
 _refln_observed_status 
   1  -9   0       17.58       18.71      1.13 o 
   0  -8   0      395.97      415.45      9.42 o 
   2  -8   0      254.99      250.07      4.67 o 
   4  -8   0     1243.22     1256.98     16.15 o 
   6  -8   0      327.87      324.89      6.09 o 
   8  -8   0       80.01       94.70      2.53 o 
   1  -7   0      357.15      341.15      6.01 o 
   3  -7   0       90.02       81.11      2.20 o 
   5  -7   0      474.91      466.13      6.78 o 
   7  -7   0      811.77      722.57      9.77 o 
   9  -7   0      411.56      395.22      5.62 o 
  11  -7   0       88.28       89.14      1.82 o 
   4  -6   0       43.50       43.85      3.10 o 
   6  -6   0      275.81      221.92      5.71 o 
   8  -6   0      123.20      103.18      2.80 o 
  10  -6   0       34.57       43.31      1.48 o 
  12  -6   0       25.99       20.73      1.12 o 
  14  -6   0       13.39       16.45      2.11 o 
   7  -5   0     1372.33     1257.76     37.38 o 
   9  -5   0      490.24      446.14     10.04 o 
  11  -5   0      349.66      343.10      6.52 o 
  13  -5   0       34.88       40.59      1.50 o 
  15  -5   0      167.77      171.67      3.41 o 
  10  -4   0      216.24      211.73      7.67 o 
  12  -4   0     1665.28     1687.50     27.90 o 
  14  -4   0     1522.63     1564.97     22.32 o 
  16  -4   0       24.10       20.73      1.20 o 
   1  -3   0      633.24      557.15     14.05 o 
   3  -3   0      634.14      609.40     20.43 o 
   5  -3   0     1238.88     1394.09     32.99 o 
   7  -3   0      349.29      349.62     13.81 o 
   9  -3   0      324.28      347.59     13.45 o 
  11  -3   0     1999.06     1878.99     50.96 o 
  13  -3   0     3284.17     3450.73     96.49 o 
  15  -3   0       98.62       94.11      2.09 o 
  17  -3   0       95.88      101.20      2.06 o 
   0  -2   0      500.54      497.74     10.53 o 
   2  -2   0     1271.34     1251.83     19.30 o 
   4  -2   0      130.26      138.86      3.02 o 
   6  -2   0     1346.70     1437.21     23.64 o 
   8  -2   0      828.36      865.51     28.54 o 
  10  -2   0     1418.12     1409.54     48.49 o 
  12  -2   0      177.92      168.84      3.97 o 
  14  -2   0      746.95      737.93     14.72 o 
  16  -2   0      324.65      336.27      5.29 o 
  18  -2   0      207.75      242.92      5.45 o 
   1  -1   0    22462.75    19479.79    262.63 o 
   3  -1   0     5822.41     5743.23    104.99 o 
   5  -1   0     1330.58     1340.45     15.50 o 
   7  -1   0      809.25      854.02     12.70 o 
   9  -1   0      545.35      594.19     21.98 o 
  11  -1   0     2091.33     2097.03     70.73 o 
  13  -1   0       92.27       88.44      3.11 o 
  15  -1   0      308.74      310.72      5.69 o 
  17  -1   0      263.32      275.10      5.15 o 
  19  -1   0       55.98       60.67      2.49 o 
   2   0   0     1559.86     1585.46     23.19 o 
   4   0   0     4334.85     4060.75     56.42 o 
   6   0   0     1854.76     2008.28     26.17 o 
   8   0   0     8222.21     8677.38    125.79 o 
  10   0   0     1949.34     1773.03     59.72 o 
  12   0   0        1.71        1.57      1.16 o 
  14   0   0      340.70      297.84      7.74 o 
  16   0   0       98.15       88.26      2.20 o 
  18   0   0        0.33        2.43      0.59 o 
   1   1   0    22586.13    19623.88    265.44 o 
   3   1   0     5825.05     5849.42     80.74 o 
   5   1   0     1318.28     1329.86     15.67 o 
   7   1   0      822.15      853.80     12.25 o 
   9   1   0      558.60      628.17     21.65 o 
  11   1   0     2087.80     2095.86     70.27 o 
  13   1   0       93.12       84.91      3.38 o 
  15   1   0      307.71      303.06      5.67 o 
  17   1   0      260.59      300.59      5.19 o 
  19   1   0       58.15       58.56      1.97 o 
   0   2   0      506.52      491.17      8.89 o 
   2   2   0     1274.58     1271.02     16.90 o 
   4   2   0      135.15      146.44      3.62 o 
   6   2   0     1338.74     1448.93     23.64 o 
   8   2   0      820.84      784.98     19.81 o 
  12   2   0      180.08      180.21      6.17 o 
  14   2   0      740.42      723.37     14.80 o 
  16   2   0      322.96      327.01      5.95 o 
  18   2   0      206.92      229.57      4.28 o 
   1   3   0      633.19      581.75      9.76 o 
   3   3   0      640.22      622.06     16.49 o 
   5   3   0     1234.31     1404.73     26.75 o 
   7   3   0      352.43      374.15     13.09 o 
   9   3   0      331.52      314.81     12.02 o 
  13   3   0     3282.07     3298.55     95.96 o 
  15   3   0       99.07       97.54      2.77 o 
  17   3   0       98.47      103.04      2.83 o 
   0   4   0     1948.66     1789.83     59.36 o 
   2   4   0     2359.41     2394.32     55.80 o 
   4   4   0      514.15      585.23     21.49 o 
   6   4   0      225.92      264.46     10.23 o 
   8   4   0      155.77      166.78      7.09 o 
  10   4   0      220.07      202.60      7.20 o 
  12   4   0     1686.09     1656.23     34.06 o 
  14   4   0     1526.43     1574.62     31.80 o 
  16   4   0       22.74       20.96      2.08 o 
   1   5   0      188.05      189.96      5.74 o 
   3   5   0       21.34       25.93      1.65 o 
   9   5   0      492.72      450.80     14.12 o 
  11   5   0      341.35      335.84      7.72 o 
  13   5   0       35.81       39.91      1.60 o 
  15   5   0      166.94      168.19      4.13 o 
   6   6   0      271.46      220.54      7.87 o 
   8   6   0      121.87      110.89      5.47 o 
  10   6   0       34.01       43.78      1.71 o 
  12   6   0       25.29       20.02      0.92 o 
  14   6   0       13.80       12.64      1.06 o 
   1   7   0      361.52      337.36     11.19 o 
   3   7   0       90.91       84.74      3.78 o 
   5   7   0      468.70      451.39     10.22 o 
   7   7   0      818.44      728.71     12.58 o 
   9   7   0      410.30      398.04      6.15 o 
  11   7   0       85.84       86.93      2.02 o 
   0   8   0      408.51      400.10      9.08 o 
   2   8   0      255.46      245.05      4.16 o 
   4   8   0     1242.61     1227.98     29.77 o 
   6   8   0      325.62      322.92      5.08 o 
   8   8   0       77.57       92.56      4.86 o 
   1   9   0       16.72       17.85      0.69 o 
  -1  -9   1       29.99       29.51      1.39 o 
  -8  -8   1      158.03      160.44      3.23 o 
  -6  -8   1      348.94      362.01      5.08 o 
  -4  -8   1       75.11       75.45      1.65 o 
  -2  -8   1      201.01      205.92      3.37 o 
   0  -8   1      229.38      242.11      3.83 o 
   2  -8   1      171.14      174.30      2.69 o 
   4  -8   1       36.27       37.50      1.18 o 
   6  -8   1      372.99      394.53      9.94 o 
   8  -8   1        7.18        4.33      1.02 o 
 -11  -7   1        6.84        5.24      0.54 o 
  -9  -7   1      186.53      177.75      2.98 o 
  -7  -7   1      123.58      108.71      2.20 o 
  -5  -7   1      692.23      679.36      9.44 o 
  -3  -7   1      565.54      588.39      9.42 o 
  -1  -7   1     1027.93     1017.32     17.96 o 
   1  -7   1      682.04      650.27     18.81 o 
   3  -7   1      575.04      553.28     15.05 o 
   5  -7   1      849.64      830.19     10.95 o 
   7  -7   1       19.55       14.90      0.86 o 
   9  -7   1       65.46       64.45      1.85 o 
  11  -7   1      190.92      182.20      4.50 o 
 -14  -6   1        4.51        3.96      0.46 o 
 -12  -6   1       43.84       40.91      1.19 o 
 -10  -6   1      590.48      543.72      7.61 o 
  -8  -6   1      250.96      224.01      4.21 o 
  -6  -6   1      282.14      262.28      5.36 o 
  -2  -6   1      765.92      733.27     23.05 o 
   0  -6   1     1512.92     1362.40     40.65 o 
   2  -6   1       48.29       55.23      3.44 o 
   4  -6   1      114.45      124.27      5.14 o 
   6  -6   1      996.40      920.54     18.62 o 
   8  -6   1       92.94       78.57      2.27 o 
  10  -6   1      205.90      197.96      4.06 o 
  12  -6   1       19.22       15.10      1.08 o 
  14  -6   1       77.11       88.34      3.32 o 
 -15  -5   1       36.70       39.86      1.25 o 
 -13  -5   1      580.71      581.44      8.93 o 
 -11  -5   1       11.54       15.84      1.04 o 
  -9  -5   1     1248.83     1205.89     36.13 o 
   5  -5   1      552.09      508.60     16.21 o 
   7  -5   1      695.67      714.67     22.12 o 
   9  -5   1       26.83       21.83      1.58 o 
  11  -5   1       14.38       20.28      1.05 o 
  13  -5   1      244.72      253.11      5.99 o 
  15  -5   1      113.13      115.48      3.19 o 
 -18  -4   1      112.05      122.16      4.51 o 
 -16  -4   1      199.47      202.41      5.22 o 
 -14  -4   1      286.58      289.61      5.10 o 
 -12  -4   1      152.42      155.97      6.13 o 
 -10  -4   1     1458.61     1461.27     42.97 o 
   0  -4   1     1808.79     1826.30     59.68 o 
   2  -4   1      941.08      949.28     33.11 o 
   8  -4   1      645.19      630.27     25.45 o 
  10  -4   1      992.96      993.44     23.04 o 
  12  -4   1     1279.52     1303.10     18.49 o 
  14  -4   1      997.91     1073.88     17.72 o 
  16  -4   1       50.64       60.43      3.29 o 
 -19  -3   1       76.87       83.27      3.28 o 
 -17  -3   1      123.71      124.85      2.93 o 
 -15  -3   1     1235.62     1240.79     20.97 o 
 -13  -3   1     2006.55     1964.86     57.60 o 
 -11  -3   1     1267.77     1262.05     43.97 o 
  -9  -3   1      168.80      170.81      7.87 o 
  -7  -3   1      541.29      512.56     18.25 o 
  -5  -3   1     7776.91     8263.09    277.53 o 
  -3  -3   1     1281.05     1323.96     30.91 o 
  -1  -3   1      164.33      165.17      4.68 o 
   1  -3   1     1543.45     1580.11     30.23 o 
   3  -3   1     3178.18     3333.82    189.68 o 
   5  -3   1     2865.72     3065.33     79.01 o 
   7  -3   1     2328.86     2277.78     74.69 o 
   9  -3   1      776.93      763.41     27.31 o 
  11  -3   1       64.65       70.61      8.29 o 
  13  -3   1      742.09      734.91     15.23 o 
  15  -3   1       72.52       74.33      3.57 o 
  17  -3   1      206.04      224.63      4.37 o 
 -18  -2   1       26.76       24.93      1.07 o 
 -16  -2   1      918.08      967.09     15.68 o 
 -14  -2   1       20.66       17.20      1.33 o 
 -12  -2   1      353.10      367.13     12.52 o 
 -10  -2   1      512.95      542.17     19.58 o 
  -8  -2   1     1203.35     1142.80     38.76 o 
  -6  -2   1     2269.50     2106.61     49.71 o 
  -4  -2   1     3937.26     3877.11     63.31 o 
  -2  -2   1     2820.30     2876.35     44.56 o 
   0  -2   1     2404.52     2404.51     39.46 o 
   2  -2   1    10133.56     9837.56    140.21 o 
   4  -2   1     1802.83     1772.06     33.16 o 
   6  -2   1     3667.96     3524.36     56.91 o 
   8  -2   1      354.91      341.30     13.49 o 
  10  -2   1      488.82      565.81     21.30 o 
  12  -2   1     1201.17     1136.81     25.39 o 
  14  -2   1      633.47      632.63      9.28 o 
  16  -2   1      480.28      469.94      8.24 o 
  18  -2   1       60.30       63.94      2.17 o 
 -19  -1   1       38.85       39.65      1.22 o 
 -17  -1   1       23.56       27.60      1.18 o 
 -15  -1   1      597.45      561.57     10.02 o 
 -13  -1   1       24.15       27.53      1.64 o 
 -11  -1   1     1501.67     1535.30     51.64 o 
  -9  -1   1      335.31      306.89     11.59 o 
  -7  -1   1      621.94      587.42      9.96 o 
  -5  -1   1     5556.13     5418.44     62.55 o 
  -3  -1   1    12593.87    12200.40    160.20 o 
  -1  -1   1    12618.18    11897.44    201.76 o 
   1  -1   1    10843.40    10755.19    149.67 o 
   3  -1   1     2417.52     2299.95     57.13 o 
   5  -1   1     4172.41     3922.56     71.33 o 
   7  -1   1      200.47      205.60      3.41 o 
   9  -1   1       68.96       64.09      4.12 o 
  11  -1   1      304.46      303.70     12.78 o 
  13  -1   1      176.60      173.19      5.05 o 
  15  -1   1     1271.74     1250.91     20.01 o 
  17  -1   1      578.29      608.18     12.08 o 
  19  -1   1       91.25       86.29      2.48 o 
 -20   0   1       71.62       89.40      2.41 o 
 -18   0   1       89.89       89.35      1.87 o 
 -16   0   1      721.03      575.09      9.84 o 
 -14   0   1      446.89      433.67     10.70 o 
 -12   0   1       94.67      113.11      5.95 o 
 -10   0   1      342.23      354.82     13.59 o 
  -8   0   1     1690.21     1898.27     46.28 o 
  -6   0   1     3004.76     3031.05     40.73 o 
  -4   0   1     1157.11     1140.34     14.18 o 
  -2   0   1     4140.29     4252.22     62.88 o 
   0   0   1        3.39       19.20      0.77 o 
   2   0   1      374.05      335.32      5.00 o 
   4   0   1      221.26      229.03      3.30 o 
   6   0   1     6126.35     6230.46     83.70 o 
   8   0   1     2162.62     2210.71     29.85 o 
  10   0   1        3.41        4.54      1.39 o 
  12   0   1      242.66      240.03      6.36 o 
  14   0   1       45.65       49.56      1.96 o 
  16   0   1      542.90      562.32      9.43 o 
  18   0   1      313.43      296.17      8.72 o 
 -19   1   1       39.55       39.79      1.22 o 
 -17   1   1       24.53       23.83      1.16 o 
 -15   1   1      583.79      542.28      9.51 o 
 -13   1   1       23.88       29.22      1.59 o 
 -11   1   1     1498.83     1487.77     51.24 o 
  -9   1   1      332.32      283.18     11.17 o 
  -7   1   1      626.28      621.36     11.77 o 
  -5   1   1     5584.71     5487.73     72.60 o 
  -3   1   1    12647.56    12209.82    146.18 o 
  -1   1   1    12581.72    11919.01    166.18 o 
   1   1   1    10877.69    10879.96    161.19 o 
   3   1   1     2398.81     2310.75     27.73 o 
   5   1   1     4206.49     4016.31     45.56 o 
   7   1   1      203.07      199.82      3.49 o 
   9   1   1       66.71       72.13      2.54 o 
  11   1   1      306.94      312.50     12.29 o 
  13   1   1      178.09      174.95      4.92 o 
  15   1   1     1279.11     1239.52     21.22 o 
  17   1   1      578.77      600.22     12.07 o 
  19   1   1       91.93       90.44      2.47 o 
 -18   2   1       28.13       25.97      1.06 o 
 -16   2   1      920.57      946.40     15.66 o 
 -14   2   1       21.20       19.60      1.92 o 
 -10   2   1      515.08      507.74     18.75 o 
  -8   2   1     1202.34     1128.47     26.74 o 
  -6   2   1     2272.72     2154.80     34.96 o 
  -4   2   1     3905.21     3881.12     47.53 o 
  -2   2   1     2857.12     2888.48     37.81 o 
   0   2   1     2410.09     2429.10     29.90 o 
   2   2   1    10166.50    10152.40    140.22 o 
   4   2   1     1796.55     1762.89     27.48 o 
   6   2   1     3677.82     3557.48     54.70 o 
   8   2   1      359.28      350.05     12.40 o 
  12   2   1     1196.40     1089.68     32.63 o 
  14   2   1      622.43      615.66     10.50 o 
  16   2   1      481.78      479.41      9.77 o 
  18   2   1       58.49       66.90      2.78 o 
 -19   3   1       78.15       81.60      2.17 o 
 -17   3   1      124.39      123.11      2.29 o 
 -15   3   1     1236.28     1242.22     20.02 o 
 -13   3   1     2003.30     2004.02     37.93 o 
  -7   3   1      539.20      492.38     17.49 o 
  -5   3   1     7735.11     8640.82    279.40 o 
  -3   3   1     1294.86     1318.94     25.20 o 
  -1   3   1      160.00      168.84      3.73 o 
   1   3   1     1544.05     1607.47     31.72 o 
   3   3   1     3195.66     3403.94     54.54 o 
   5   3   1     2860.06     3132.64     71.62 o 
   7   3   1     2323.29     2205.94     51.93 o 
   9   3   1      785.02      737.65     25.80 o 
  11   3   1       65.51       82.91      3.41 o 
  13   3   1      746.96      714.82     15.26 o 
  15   3   1       71.35       73.95      2.13 o 
 -18   4   1      112.52      128.22      4.55 o 
 -16   4   1      201.06      211.42      4.03 o 
 -14   4   1      288.97      295.64      6.77 o 
 -12   4   1      147.91      139.81      5.59 o 
  -8   4   1      421.95      399.32     14.64 o 
  -6   4   1     2922.81     2849.61     93.63 o 
  -4   4   1      293.96      392.31     10.75 o 
  -2   4   1     2456.06     2631.83     85.57 o 
   0   4   1     1806.62     1787.78     42.20 o 
   2   4   1      940.60      986.05     36.36 o 
   4   4   1      208.48      205.98      8.95 o 
   6   4   1     2902.44     3024.05    122.50 o 
  10   4   1      994.76     1022.66     29.58 o 
  12   4   1     1279.73     1292.10     39.87 o 
  14   4   1     1003.92     1089.64     21.99 o 
 -15   5   1       36.64       39.12      1.18 o 
 -13   5   1      584.38      584.08     12.43 o 
 -11   5   1       11.47       15.46      1.18 o 
  -3   5   1       30.53       45.02      2.19 o 
  -1   5   1       84.25       98.51      4.35 o 
   1   5   1      199.83      220.80      6.47 o 
   3   5   1      880.59      912.71     57.37 o 
   7   5   1      696.21      721.24     21.65 o 
   9   5   1       27.33       23.34      1.82 o 
  11   5   1       13.33       17.39      2.03 o 
  13   5   1      247.52      258.94      5.66 o 
  15   5   1      112.56      107.77      4.55 o 
 -14   6   1        5.42        3.80      0.67 o 
 -12   6   1       44.11       40.68      1.34 o 
 -10   6   1      590.94      532.63     10.71 o 
  -8   6   1      251.18      234.05      7.88 o 
   4   6   1      113.64      126.98      5.07 o 
   6   6   1      982.02      900.43     27.21 o 
   8   6   1       94.36       81.14      2.49 o 
  10   6   1      211.06      209.09      4.83 o 
  12   6   1       20.11       15.01      1.21 o 
  14   6   1       76.08       82.34      3.52 o 
 -11   7   1        6.65        5.83      0.54 o 
  -9   7   1      186.89      182.03      3.20 o 
  -7   7   1      125.57      107.57      2.25 o 
  -5   7   1      699.78      664.53     14.47 o 
  -3   7   1      565.52      560.83     17.92 o 
  -1   7   1     1034.66     1035.91     29.63 o 
   1   7   1      685.56      658.60     14.13 o 
   3   7   1      578.15      550.45     12.01 o 
   5   7   1      843.02      826.25     17.40 o 
   7   7   1       19.42       15.87      2.66 o 
   9   7   1       66.30       67.16      1.94 o 
  11   7   1      191.88      189.68      4.15 o 
  -8   8   1      159.32      165.51      3.10 o 
  -6   8   1      344.88      354.77      6.69 o 
  -4   8   1       74.27       73.65      1.66 o 
  -2   8   1      200.65      200.97      3.54 o 
   0   8   1      227.83      238.22      6.83 o 
   2   8   1      174.52      172.94      3.54 o 
   4   8   1       38.10       43.48      1.27 o 
   6   8   1      372.58      389.20      6.80 o 
   8   8   1        6.98        3.71      0.80 o 
  -1   9   1       30.66       30.53      1.44 o 
  -8  -8   2      160.54      161.53      3.27 o 
  -6  -8   2      119.43      122.62      2.83 o 
  -4  -8   2      143.81      150.07      3.67 o 
  -2  -8   2      154.50      152.89      2.65 o 
   0  -8   2       51.38       51.83      1.42 o 
   2  -8   2       44.24       46.13      1.46 o 
   4  -8   2      212.70      225.06      4.00 o 
   6  -8   2      163.05      162.90      3.41 o 
   8  -8   2      150.42      154.27      4.36 o 
 -13  -7   2       49.53       59.58      2.67 o 
 -11  -7   2       22.66       20.25      0.77 o 
  -9  -7   2      143.28      127.11      2.33 o 
  -7  -7   2      168.26      149.16      2.77 o 
  -5  -7   2       61.91       58.70      1.80 o 
  -3  -7   2     2316.39     2265.20     32.17 o 
  -1  -7   2       58.80       64.31      2.56 o 
   1  -7   2      701.39      666.50     15.06 o 
   3  -7   2      434.24      460.06     10.13 o 
   5  -7   2      104.51      103.63      2.49 o 
   7  -7   2      186.45      197.55      4.09 o 
   9  -7   2      129.09      133.78      3.72 o 
  11  -7   2       19.89       19.20      3.50 o 
 -14  -6   2       18.28       16.80      0.80 o 
 -12  -6   2       81.47       87.92      1.87 o 
 -10  -6   2      840.96      742.01     10.01 o 
  -8  -6   2      158.49      156.51      3.26 o 
  -6  -6   2      202.44      197.37      4.33 o 
  -4  -6   2      146.82      151.15      6.42 o 
  -2  -6   2      958.77      941.43     28.74 o 
   0  -6   2      258.96      252.02      9.25 o 
   2  -6   2     1545.46     1440.27     42.10 o 
   4  -6   2      649.90      615.79     24.62 o 
   6  -6   2      414.90      412.26      7.49 o 
   8  -6   2      719.87      663.56     11.29 o 
  10  -6   2       27.73       24.95      1.42 o 
  12  -6   2        2.29        2.00      0.76 o 
  14  -6   2       52.87       49.90      1.72 o 
 -17  -5   2       13.33       15.26      0.91 o 
 -15  -5   2       17.28       15.18      0.75 o 
 -13  -5   2      237.70      256.96      4.13 o 
 -11  -5   2      816.51      779.65     13.46 o 
   5  -5   2     1458.38     1420.32     41.70 o 
   7  -5   2      104.83      102.67      4.52 o 
   9  -5   2      319.89      295.65      7.03 o 
  11  -5   2       18.43       22.84      1.56 o 
  13  -5   2      129.00      138.81      5.29 o 
  15  -5   2      492.20      481.39      9.93 o 
 -18  -4   2       49.06       58.13      2.63 o 
 -16  -4   2      247.70      254.00      3.94 o 
 -14  -4   2      657.34      645.42     11.52 o 
 -12  -4   2      377.48      372.17     12.60 o 
  -2  -4   2     1249.81     1245.83     42.17 o 
   0  -4   2      789.38      768.98     26.69 o 
   4  -4   2      600.13      641.27     23.37 o 
   6  -4   2     1197.30     1256.69     42.65 o 
   8  -4   2      598.03      599.25     19.17 o 
  10  -4   2      391.36      409.70     13.51 o 
  12  -4   2      825.37      812.24     11.70 o 
  14  -4   2      318.99      334.83     10.10 o 
  16  -4   2      179.12      173.12      6.45 o 
 -19  -3   2        8.40       11.06      1.16 o 
 -17  -3   2      208.84      204.35      3.71 o 
 -15  -3   2      962.81      929.35     14.22 o 
 -13  -3   2      357.79      353.77      9.25 o 
 -11  -3   2     1048.67      960.37     33.95 o 
  -9  -3   2      141.00      167.83      7.56 o 
  -7  -3   2     3612.59     4038.23    130.95 o 
  -5  -3   2     1360.85     1360.65     45.85 o 
  -3  -3   2     3310.47     3322.95     88.05 o 
  -1  -3   2      242.66      235.25      9.31 o 
   1  -3   2     2560.62     2552.91     58.67 o 
   3  -3   2     2549.92     2589.69     59.12 o 
   5  -3   2      823.75      915.97     21.71 o 
   7  -3   2       51.64       44.70      3.48 o 
   9  -3   2      827.58      778.26     17.96 o 
  11  -3   2     5539.24     5206.71    130.48 o 
  13  -3   2     1548.18     1654.83     27.44 o 
  15  -3   2       76.09       72.91      1.87 o 
  17  -3   2       40.66       43.74      1.73 o 
 -20  -2   2       16.33       19.40      0.94 o 
 -18  -2   2       93.06       93.99      1.80 o 
 -16  -2   2      692.61      684.05     10.05 o 
 -14  -2   2      172.56      151.60      5.94 o 
 -12  -2   2     1216.94     1201.65     41.10 o 
 -10  -2   2       74.77       77.20      4.37 o 
  -8  -2   2     1513.41     1556.95     52.32 o 
  -6  -2   2     2158.90     2300.80     68.37 o 
  -4  -2   2      878.57      918.35     16.21 o 
  -2  -2   2     3040.43     3148.77     49.18 o 
   0  -2   2     7963.87     7724.32    125.31 o 
   2  -2   2     3882.70     3940.36     62.35 o 
   4  -2   2     1848.02     1862.84     35.71 o 
   6  -2   2      826.82      771.84     13.01 o 
   8  -2   2      119.64      128.59      3.59 o 
  10  -2   2     1571.38     1485.27     49.96 o 
  12  -2   2     1065.61     1069.83     24.35 o 
  14  -2   2      602.35      614.82     10.48 o 
  16  -2   2      208.79      204.75      5.89 o 
  18  -2   2      113.43      120.92      6.41 o 
 -19  -1   2      491.39      474.44      9.66 o 
 -17  -1   2     1447.85     1423.61     19.99 o 
 -15  -1   2      381.37      359.20      7.90 o 
 -13  -1   2      829.92      736.45     26.99 o 
 -11  -1   2      244.24      234.38     10.03 o 
  -9  -1   2     2682.46     2734.88     92.16 o 
  -7  -1   2      944.01      925.87     19.98 o 
  -5  -1   2    10011.53    10131.21    128.10 o 
  -3  -1   2     8972.06     9115.82    132.84 o 
  -1  -1   2      787.49      734.42     10.45 o 
   1  -1   2    15192.29    14735.40    216.15 o 
   3  -1   2      692.09      754.22     12.59 o 
   5  -1   2       79.72      100.88      3.06 o 
   7  -1   2      220.66      224.53      3.78 o 
   9  -1   2     1488.59     1562.74     25.79 o 
  11  -1   2       53.21       48.07      3.46 o 
  13  -1   2       20.23       21.54      2.00 o 
  15  -1   2      341.38      327.14      5.97 o 
  17  -1   2       46.29       49.10      2.71 o 
  19  -1   2      147.10      150.97      3.64 o 
 -20   0   2      214.01      216.58      4.80 o 
 -18   0   2      111.17      122.29      2.41 o 
 -16   0   2     1454.94     1427.86     22.96 o 
 -14   0   2      104.58      114.38      6.30 o 
 -12   0   2      531.06      489.82     18.42 o 
 -10   0   2     6049.51     6685.09    220.09 o 
  -8   0   2        5.19        4.65      0.72 o 
  -6   0   2      327.51      274.69      4.26 o 
  -4   0   2    10869.08    11215.49    163.42 o 
  -2   0   2     2303.83     2445.61     36.90 o 
   0   0   2      939.63      852.23     29.64 o 
   2   0   2    16884.48    15382.25    248.09 o 
   4   0   2     2123.49     2129.75     37.29 o 
   6   0   2      220.34      184.82      3.07 o 
   8   0   2     1195.34     1457.92     19.97 o 
  10   0   2       23.09       15.81      2.28 o 
  12   0   2      160.36      176.53      4.94 o 
  14   0   2       47.96       47.96      3.21 o 
  16   0   2       14.95       19.05      2.26 o 
  18   0   2        8.77        8.38      1.24 o 
 -19   1   2      487.89      476.00      6.97 o 
 -17   1   2     1445.54     1420.37     19.99 o 
 -15   1   2      373.67      358.93      8.04 o 
 -13   1   2      831.50      747.67     26.79 o 
 -11   1   2      244.27      243.32      9.86 o 
  -9   1   2     2657.60     2839.98     92.01 o 
  -7   1   2      945.75      939.15     17.94 o 
  -5   1   2     9999.10    10118.16    129.89 o 
  -3   1   2     8999.04     9098.23    107.51 o 
  -1   1   2      786.71      732.85      9.12 o 
   1   1   2    15106.97    14532.54    198.64 o 
   3   1   2      685.35      752.12      9.12 o 
   5   1   2       77.33       98.77      1.66 o 
   7   1   2      224.81      226.82      3.59 o 
   9   1   2     1480.87     1518.12     36.55 o 
  11   1   2       53.55       52.89      2.01 o 
  13   1   2       19.27       23.28      1.67 o 
  15   1   2      338.04      314.72      6.98 o 
  17   1   2       45.89       54.47      2.70 o 
  19   1   2      147.88      159.98      4.80 o 
 -20   2   2       16.75       20.73      1.06 o 
 -18   2   2       96.68       99.33      1.97 o 
 -16   2   2      688.17      665.89     11.42 o 
 -12   2   2     1212.41     1149.52     40.37 o 
 -10   2   2       76.22       68.03      3.84 o 
  -8   2   2     1494.12     1558.82     51.88 o 
  -6   2   2     2156.80     2282.40     42.89 o 
  -4   2   2      883.38      917.75     12.47 o 
  -2   2   2     3056.77     3113.87     38.44 o 
   0   2   2     7939.93     7587.04     89.55 o 
   2   2   2     3909.63     4076.06     52.79 o 
   4   2   2     1840.45     1871.75     29.04 o 
   6   2   2      834.50      776.92     13.15 o 
   8   2   2      123.39      133.57      3.95 o 
  10   2   2     1565.99     1395.61     48.05 o 
  12   2   2     1068.76     1083.84     31.30 o 
  14   2   2      609.20      616.45     16.88 o 
  16   2   2      205.61      203.17      6.57 o 
  18   2   2      110.78      120.78      4.00 o 
 -19   3   2        8.66       10.99      0.83 o 
 -17   3   2      210.25      207.72      3.52 o 
 -15   3   2      955.11      975.04     15.66 o 
  -7   3   2     3625.13     3937.74    129.86 o 
  -5   3   2     1370.34     1389.03     26.38 o 
  -3   3   2     3338.48     3289.49     50.65 o 
  -1   3   2      249.37      252.14      4.33 o 
   1   3   2     2531.72     2549.71     49.64 o 
   3   3   2     2547.78     2478.49     53.94 o 
   5   3   2      814.91      905.83     15.47 o 
   7   3   2       53.45       47.82      2.32 o 
   9   3   2      821.47      771.74     26.80 o 
  11   3   2     5526.45     5238.17    146.95 o 
  13   3   2     1557.07     1584.42     50.19 o 
  15   3   2       75.48       73.57      2.81 o 
 -18   4   2       49.31       63.59      2.69 o 
 -16   4   2      253.47      263.82      4.94 o 
 -14   4   2      655.59      629.05     11.24 o 
  -8   4   2     1017.42     1007.85     34.28 o 
  -6   4   2      566.04      546.24     19.37 o 
  -4   4   2     4630.57     4927.20    113.49 o 
  -2   4   2     1249.30     1261.66     29.79 o 
   0   4   2      777.38      774.17     15.29 o 
   2   4   2     3588.85     3798.28     87.80 o 
   4   4   2      605.64      664.08     16.30 o 
   6   4   2     1197.53     1223.84     29.59 o 
   8   4   2      601.84      600.58     18.12 o 
  10   4   2      389.94      403.41     12.70 o 
  12   4   2      828.20      778.94     29.18 o 
  14   4   2      321.70      339.08     10.24 o 
 -17   5   2       14.17       17.06      1.23 o 
 -15   5   2       18.32       16.19      0.78 o 
 -13   5   2      235.30      256.15      5.05 o 
 -11   5   2      811.05      725.43     22.86 o 
  -3   5   2      860.32      827.72     20.37 o 
  -1   5   2     1174.47     1139.38     32.47 o 
   1   5   2     2629.90     2550.22     59.76 o 
   3   5   2       35.25       37.37      2.92 o 
   5   5   2     1451.95     1420.68     41.23 o 
   7   5   2      105.08       96.55      4.06 o 
   9   5   2      318.31      301.29      9.71 o 
  11   5   2       18.65       25.75      5.28 o 
  13   5   2      130.49      137.28      4.58 o 
 -14   6   2       18.66       16.83      0.64 o 
 -12   6   2       82.24       87.38      2.20 o 
 -10   6   2      849.29      716.72     30.56 o 
  -8   6   2      158.56      158.45      6.12 o 
   0   6   2      262.22      250.89      8.74 o 
   2   6   2     1540.13     1404.07     41.46 o 
   4   6   2      647.44      606.93     18.79 o 
   6   6   2      414.36      403.81      9.05 o 
   8   6   2      723.29      664.26     13.95 o 
  10   6   2       28.32       27.22      1.19 o 
  12   6   2        2.48        2.05      0.47 o 
  14   6   2       53.55       48.17      2.41 o 
 -13   7   2       48.80       61.51      1.77 o 
 -11   7   2       21.99       20.00      0.70 o 
  -9   7   2      143.89      124.81      2.20 o 
  -7   7   2      169.87      153.33      3.71 o 
  -5   7   2       62.12       59.38      2.24 o 
  -3   7   2     2322.37     2228.36     45.67 o 
  -1   7   2       58.13       61.14      2.26 o 
   1   7   2      693.40      683.39     14.46 o 
   3   7   2      429.29      433.78      9.81 o 
   5   7   2      107.93      101.77      2.87 o 
   7   7   2      186.91      194.35      4.51 o 
   9   7   2      126.15      131.57      4.42 o 
  11   7   2       20.16       18.10      1.06 o 
  -8   8   2      162.00      166.38      4.33 o 
  -6   8   2      118.55      118.38      2.24 o 
  -4   8   2      146.07      146.78      3.10 o 
  -2   8   2      156.19      150.39      3.17 o 
   0   8   2       52.66       59.21      3.31 o 
   2   8   2       43.36       45.15      1.42 o 
   4   8   2      211.97      223.44      4.15 o 
   6   8   2      163.41      160.02      3.83 o 
  -8  -8   3      346.77      360.96      6.44 o 
  -6  -8   3      432.32      466.50      7.92 o 
  -4  -8   3      126.73      123.48      2.57 o 
  -2  -8   3       50.27       49.67      1.68 o 
   0  -8   3      250.80      250.29      4.95 o 
   2  -8   3      980.43     1013.62     32.48 o 
   4  -8   3      531.76      544.36     17.25 o 
   6  -8   3       65.20       69.83      2.27 o 
 -13  -7   3      101.33      116.17      4.23 o 
 -11  -7   3      161.34      162.29      2.58 o 
  -9  -7   3       28.82       38.49      1.14 o 
  -7  -7   3      282.40      274.13      4.77 o 
  -5  -7   3      254.76      238.20      4.39 o 
  -3  -7   3      601.56      585.16     10.35 o 
  -1  -7   3      674.32      693.44     12.42 o 
   1  -7   3     2223.97     2235.64     57.62 o 
   3  -7   3       29.42       25.22      1.33 o 
   5  -7   3       39.55       45.73      1.78 o 
   7  -7   3      232.40      241.95      7.88 o 
   9  -7   3       79.38       63.67      2.28 o 
  11  -7   3       33.53       40.90      1.55 o 
 -14  -6   3      112.47      107.24      1.91 o 
 -12  -6   3      382.14      388.05      5.60 o 
 -10  -6   3      874.55      821.39     12.33 o 
  -8  -6   3       61.02       69.47      2.18 o 
  -6  -6   3       43.78       39.48      2.11 o 
  -4  -6   3      205.28      192.29      5.31 o 
  -2  -6   3     1855.63     1901.02     55.42 o 
   0  -6   3     1490.73     1627.67     47.71 o 
   2  -6   3      568.54      549.73     19.86 o 
   4  -6   3      109.71      102.58      3.25 o 
   6  -6   3       53.92       37.42      1.40 o 
   8  -6   3      324.93      325.72      7.35 o 
  10  -6   3       30.94       29.77      2.38 o 
  12  -6   3       88.29      111.40      4.34 o 
 -17  -5   3       23.38       25.36      1.83 o 
 -15  -5   3        4.66        5.46      0.55 o 
 -13  -5   3      131.31      137.30      2.94 o 
 -11  -5   3      229.81      208.77      4.69 o 
  -9  -5   3      140.56      116.49      5.35 o 
  -7  -5   3       62.19       59.12      3.46 o 
  -5  -5   3     1016.00      888.90     26.96 o 
   3  -5   3      673.63      687.04     20.37 o 
   5  -5   3      914.40      906.30     27.49 o 
   7  -5   3      288.02      239.70      5.95 o 
   9  -5   3      165.90      174.00      3.78 o 
  11  -5   3       34.01       34.87      1.94 o 
  13  -5   3       93.51      109.74      3.30 o 
  15  -5   3       44.75       51.57      2.72 o 
 -18  -4   3      148.62      157.12      2.69 o 
 -16  -4   3       78.05       75.61      2.41 o 
 -14  -4   3      836.60      787.75     12.10 o 
 -12  -4   3      738.35      686.61     21.77 o 
 -10  -4   3      665.15      619.49     19.60 o 
   2  -4   3     1532.82     1676.67     54.03 o 
   4  -4   3     1578.96     1735.62     57.82 o 
   6  -4   3      842.11      904.69     30.65 o 
   8  -4   3      105.55      110.68      3.66 o 
  10  -4   3     3275.22     3282.98     62.78 o 
  12  -4   3      281.20      305.09      6.04 o 
  14  -4   3      429.83      452.20      9.56 o 
  16  -4   3      115.81      108.99      2.92 o 
 -19  -3   3      246.31      263.01     12.55 o 
 -17  -3   3      297.63      292.88      4.98 o 
 -15  -3   3      124.18      124.17      4.28 o 
 -13  -3   3      538.81      510.21     19.51 o 
 -11  -3   3      434.23      461.72     17.54 o 
  -9  -3   3       48.35       41.42      3.00 o 
  -5  -3   3     7579.80     8030.60    265.43 o 
  -3  -3   3     1025.31      973.59     27.39 o 
  -1  -3   3      636.64      725.95     22.93 o 
   1  -3   3      115.08       90.98      3.75 o 
   3  -3   3     6161.82     6970.84    245.39 o 
   5  -3   3      953.21     1013.40     23.99 o 
   7  -3   3      714.31      636.11     24.10 o 
   9  -3   3      183.30      180.17      4.99 o 
  11  -3   3     3449.44     3257.24     89.41 o 
  13  -3   3     1153.08     1150.20     18.70 o 
  15  -3   3       73.24       85.32      2.79 o 
  17  -3   3      157.54      178.28      4.22 o 
 -20  -2   3      159.68      158.50      3.52 o 
 -18  -2   3      282.13      283.30      4.41 o 
 -16  -2   3      231.44      228.16      3.60 o 
 -14  -2   3     1460.44     1348.77     44.93 o 
 -12  -2   3      463.87      473.29     18.08 o 
 -10  -2   3      420.15      486.99     17.85 o 
  -8  -2   3     2329.75     2464.19     73.31 o 
  -6  -2   3      238.86      235.39      5.75 o 
  -4  -2   3    18371.37    17579.06    370.28 o 
  -2  -2   3     3240.46     3157.43     51.18 o 
   0  -2   3     4722.27     4637.84     81.25 o 
   2  -2   3      674.78      663.29     12.93 o 
   4  -2   3     1880.47     1843.27     30.80 o 
   6  -2   3     1382.15     1400.80     20.60 o 
   8  -2   3      168.11      152.59      5.40 o 
  10  -2   3      554.41      566.69     29.85 o 
  12  -2   3      220.22      217.03      7.06 o 
  14  -2   3      221.22      223.47      4.36 o 
  16  -2   3      299.97      320.40      7.09 o 
  18  -2   3      245.55      259.11      5.57 o 
 -19  -1   3      143.02      146.04      2.38 o 
 -17  -1   3      823.82      824.09     10.17 o 
 -15  -1   3       86.39       91.93      4.03 o 
 -13  -1   3      351.30      342.27     13.86 o 
 -11  -1   3        7.12       18.34      2.05 o 
  -9  -1   3     3025.78     3190.73     74.87 o 
  -7  -1   3     6326.68     6304.26    131.06 o 
  -5  -1   3    11037.46    10789.76    146.90 o 
  -3  -1   3    25133.56    24188.80    327.57 o 
  -1  -1   3    17065.54    16677.63    281.90 o 
   1  -1   3     8720.33     8392.93    170.04 o 
   3  -1   3     4125.93     4141.39     68.43 o 
   5  -1   3       16.15       23.05      1.55 o 
   7  -1   3       59.91       61.94      2.77 o 
   9  -1   3      316.06      336.72      6.64 o 
  11  -1   3      227.42      223.25      6.00 o 
  13  -1   3       32.86       34.45      1.54 o 
  15  -1   3       43.04       46.39      2.07 o 
  17  -1   3      273.33      262.88      8.20 o 
 -20   0   3      183.97      163.44      3.15 o 
 -18   0   3     2167.08     2111.60     24.14 o 
 -16   0   3      128.73      101.64      2.64 o 
 -14   0   3        0.92        0.86      0.97 o 
 -12   0   3       69.77       63.41      4.05 o 
 -10   0   3     3313.56     3738.64    123.09 o 
  -8   0   3      939.31      862.37     36.46 o 
  -6   0   3      732.22      638.13     13.23 o 
  -4   0   3    13894.30    13157.22    170.02 o 
  -2   0   3    15186.24    14020.61    176.93 o 
   0   0   3       11.68       20.33      1.77 o 
   2   0   3     1189.58     1222.18     19.56 o 
   4   0   3      820.53      902.77     12.07 o 
   6   0   3     1917.20     2123.63     30.85 o 
   8   0   3     9541.95     9911.57    201.47 o 
  10   0   3        5.94        4.25      0.88 o 
  12   0   3      209.29      219.80      5.84 o 
  14   0   3      188.10      197.86      8.06 o 
  16   0   3       87.24       72.33      3.32 o 
  18   0   3        5.74        6.21      1.06 o 
 -19   1   3      144.06      145.68      2.15 o 
 -17   1   3      818.96      810.01     11.93 o 
 -15   1   3       88.33       90.17      4.43 o 
 -13   1   3      350.39      341.27     13.63 o 
 -11   1   3        6.13       14.66      1.98 o 
  -9   1   3     3034.30     3272.96     74.79 o 
  -7   1   3     6305.03     6276.55    130.40 o 
  -5   1   3    11017.33    10676.76    161.09 o 
  -3   1   3    25236.21    23574.73    264.87 o 
  -1   1   3    17101.45    16154.02    244.42 o 
   1   1   3     8682.95     8501.10    156.15 o 
   3   1   3     4155.36     4149.05     54.24 o 
   5   1   3       15.83       20.98      0.62 o 
   7   1   3       58.94       67.43      2.07 o 
   9   1   3      311.51      349.12      5.74 o 
  11   1   3      225.67      223.71      7.26 o 
  13   1   3       32.32       31.28      1.43 o 
  15   1   3       43.09       42.65      2.60 o 
  17   1   3      274.75      283.60      8.14 o 
 -20   2   3      159.15      157.25      3.59 o 
 -18   2   3      281.87      285.32      4.16 o 
 -16   2   3      227.48      217.64      3.92 o 
 -14   2   3     1464.63     1234.45     51.74 o 
 -12   2   3      463.95      476.28     17.74 o 
 -10   2   3      419.74      479.43     17.51 o 
  -8   2   3     2329.42     2461.59     57.14 o 
  -6   2   3      235.51      248.22      5.30 o 
  -4   2   3    18430.06    18207.24    275.45 o 
  -2   2   3     3250.06     3091.44     40.99 o 
   0   2   3     4742.49     4671.91     60.17 o 
   2   2   3      689.10      681.44     10.70 o 
   4   2   3     1869.57     1881.75     26.71 o 
   6   2   3     1372.15     1382.31     23.28 o 
   8   2   3      165.67      151.94      4.64 o 
  10   2   3      560.53      568.77     16.94 o 
  12   2   3      220.32      234.65      7.37 o 
  14   2   3      221.70      216.95      6.99 o 
  16   2   3      300.78      306.37      9.10 o 
 -19   3   3      242.88      256.79      5.97 o 
 -17   3   3      295.76      291.35      4.28 o 
 -15   3   3      128.70      128.48      3.05 o 
  -7   3   3      372.03      340.96      8.68 o 
  -5   3   3     7575.73     8306.14    156.00 o 
  -3   3   3     1031.61     1009.49     15.70 o 
  -1   3   3      637.64      655.62     10.76 o 
   1   3   3      118.62       95.91      2.25 o 
   3   3   3     6169.44     7105.30    107.23 o 
   5   3   3      949.10     1002.79     17.08 o 
   7   3   3      712.63      671.64     16.21 o 
   9   3   3      173.78      157.91      5.76 o 
  11   3   3     3439.59     3304.17     92.47 o 
  13   3   3     1157.03     1191.94     33.48 o 
 -18   4   3      148.47      155.28      2.96 o 
 -16   4   3       77.91       73.28      1.65 o 
 -14   4   3      834.99      780.33     16.73 o 
  -6   4   3     1144.44     1328.22     44.60 o 
  -4   4   3     1003.36     1029.50     24.59 o 
  -2   4   3      159.18      145.66      9.43 o 
   0   4   3      865.53      828.78     20.09 o 
   2   4   3     1523.60     1589.66     44.02 o 
   4   4   3     1574.97     1700.79     73.97 o 
   6   4   3      841.72      828.75     20.92 o 
   8   4   3      102.35      105.43      4.12 o 
  10   4   3     3273.78     3361.24     93.92 o 
  12   4   3      279.11      282.72      9.31 o 
 -17   5   3       24.55       25.37      1.10 o 
 -15   5   3        4.40        5.37      0.52 o 
 -13   5   3      134.43      141.72      3.21 o 
 -11   5   3      229.28      215.26      5.54 o 
  -3   5   3      164.96      186.02      5.62 o 
  -1   5   3      441.28      448.74     11.73 o 
   1   5   3       46.06       48.27      2.28 o 
   3   5   3      683.46      642.59     19.89 o 
   5   5   3      920.95      934.98     27.14 o 
   7   5   3      286.55      260.04      8.26 o 
   9   5   3      163.88      168.08      4.44 o 
  11   5   3       33.80       38.10      1.88 o 
 -14   6   3      115.16      109.57      2.09 o 
 -12   6   3      381.53      378.36      7.07 o 
 -10   6   3      870.20      835.82     17.62 o 
  -8   6   3       59.93       62.42      1.97 o 
  -6   6   3       42.50       38.61      2.57 o 
  -4   6   3      206.11      189.72      7.04 o 
  -2   6   3     1863.29     1898.98     54.94 o 
   2   6   3      565.26      536.00     16.79 o 
   4   6   3      106.21      110.29      4.33 o 
   6   6   3       55.56       47.22      1.64 o 
   8   6   3      324.58      327.68     10.15 o 
  10   6   3       31.12       33.64      1.60 o 
 -13   7   3      103.80      121.01      2.92 o 
 -11   7   3      161.83      160.39      2.79 o 
  -9   7   3       28.69       35.97      1.13 o 
  -7   7   3      285.10      271.86      5.29 o 
  -5   7   3      250.67      242.81      4.78 o 
  -3   7   3      594.81      555.05     12.43 o 
  -1   7   3      677.79      732.52     15.12 o 
   1   7   3     2242.38     2296.64     45.73 o 
   3   7   3       29.88       27.03      1.30 o 
   5   7   3       39.18       36.56      1.57 o 
   7   7   3      232.95      232.39      7.44 o 
  11   7   3       30.85       37.66      1.46 o 
  -8   8   3      341.96      351.86      6.25 o 
  -6   8   3      430.96      459.58      9.30 o 
  -4   8   3      130.50      122.67      2.60 o 
  -2   8   3       50.65       46.62      1.59 o 
   0   8   3      255.89      246.74      5.53 o 
   2   8   3      977.17      982.44     28.96 o 
   4   8   3      538.55      551.84     15.99 o 
   6   8   3       63.40       72.18      3.21 o 
  -8  -8   4       77.61       85.57      2.56 o 
  -6  -8   4       22.76       22.65      1.21 o 
  -4  -8   4      102.24      117.22      2.64 o 
  -2  -8   4      385.72      383.90      8.83 o 
   0  -8   4      730.94      734.28     15.68 o 
   2  -8   4      314.34      329.26      7.63 o 
   4  -8   4       91.61      114.06      3.23 o 
   6  -8   4      131.38      126.55     10.62 o 
 -13  -7   4      271.95      276.43      8.33 o 
 -11  -7   4       36.05       40.39      1.21 o 
  -9  -7   4        1.85        2.38      0.51 o 
  -7  -7   4       69.14       71.17      1.77 o 
  -5  -7   4        6.58        7.91      1.30 o 
  -3  -7   4       93.15       87.17      2.31 o 
  -1  -7   4       97.72       90.08      2.29 o 
   1  -7   4      425.56      451.43     10.12 o 
   3  -7   4       65.29       56.16      1.77 o 
   5  -7   4       88.81       75.85      3.72 o 
   7  -7   4      332.97      314.48      9.68 o 
   9  -7   4       54.90       37.37      2.23 o 
 -14  -6   4       11.60        9.42      0.68 o 
 -12  -6   4      130.43      127.12      2.37 o 
 -10  -6   4       61.51       54.98      1.89 o 
  -8  -6   4      845.51      793.17     11.72 o 
  -6  -6   4      103.94      106.41      3.53 o 
  -4  -6   4      259.30      253.43      6.50 o 
  -2  -6   4     2945.68     2803.88     67.85 o 
   0  -6   4       29.97       31.81      2.41 o 
   2  -6   4      115.52      110.92      5.91 o 
   4  -6   4      148.92      179.30      4.60 o 
   6  -6   4     1672.11     1613.69     31.30 o 
   8  -6   4       25.69       18.47      2.09 o 
  10  -6   4      166.17      179.05      6.34 o 
  12  -6   4       29.70       40.70      2.28 o 
 -17  -5   4       20.37       18.96      1.07 o 
 -15  -5   4      276.18      262.87      5.28 o 
 -13  -5   4     1047.51     1008.06     17.44 o 
 -11  -5   4     1780.01     1685.61     40.08 o 
  -9  -5   4      201.84      207.62      7.89 o 
  -7  -5   4      514.52      513.48     16.15 o 
  -5  -5   4      934.96      833.22     25.56 o 
   1  -5   4       74.92       70.30      3.42 o 
   3  -5   4     1057.28     1028.96     30.36 o 
   5  -5   4      209.10      191.71      6.95 o 
   7  -5   4     2160.76     2096.62     40.85 o 
   9  -5   4      486.07      487.98      8.50 o 
  11  -5   4      364.17      396.84      8.84 o 
  13  -5   4        9.84        9.12      1.00 o 
 -18  -4   4      363.09      367.75      6.60 o 
 -16  -4   4      265.39      274.64      6.55 o 
 -14  -4   4      706.84      751.72     11.11 o 
 -12  -4   4     1207.49     1171.13     30.60 o 
 -10  -4   4      180.07      165.13      6.58 o 
   0  -4   4       57.82       59.52      3.26 o 
   2  -4   4       54.83       59.68      3.69 o 
   4  -4   4      345.07      372.38     14.27 o 
   6  -4   4      887.31      867.34     19.42 o 
   8  -4   4      325.02      293.14      7.62 o 
  10  -4   4      661.81      719.03     13.19 o 
  12  -4   4       19.11       23.35      1.56 o 
  14  -4   4      308.53      314.40      6.97 o 
  16  -4   4       89.34       95.81      2.58 o 
 -19  -3   4       38.94       39.31      0.99 o 
 -17  -3   4       40.85       42.18      2.64 o 
 -15  -3   4      542.05      537.66     10.00 o 
 -13  -3   4     4848.90     4649.50     99.56 o 
 -11  -3   4       80.71       87.90      4.24 o 
  -5  -3   4     6437.28     6456.54    212.88 o 
  -3  -3   4     1048.97     1126.33     38.46 o 
  -1  -3   4     3121.29     3153.50    100.04 o 
   1  -3   4     1018.98     1050.41     25.39 o 
   3  -3   4     3328.99     3575.30    117.83 o 
   5  -3   4       70.11       68.19      2.65 o 
   7  -3   4      891.17      834.07     29.73 o 
   9  -3   4      242.70      239.15      9.73 o 
  11  -3   4     1112.78     1078.05     29.06 o 
  13  -3   4      164.21      171.22      6.01 o 
  15  -3   4      221.75      231.69      5.52 o 
  17  -3   4       66.42       69.03      2.08 o 
 -18  -2   4      184.86      205.38      4.28 o 
 -16  -2   4       48.21       42.16      1.66 o 
 -14  -2   4      942.77      884.86     19.98 o 
 -12  -2   4      526.93      472.70     12.37 o 
 -10  -2   4      351.43      332.28     13.25 o 
  -8  -2   4     1676.78     1570.52     37.16 o 
  -6  -2   4     8401.57     8784.70    181.54 o 
  -4  -2   4     6865.64     7086.17    217.24 o 
  -2  -2   4     4089.18     4202.64    190.96 o 
   0  -2   4     1689.82     1714.20     55.83 o 
   2  -2   4     6453.40     6911.66    219.57 o 
   4  -2   4      981.30      955.90     14.46 o 
   6  -2   4      443.08      484.61      7.53 o 
   8  -2   4      702.93      635.46     13.52 o 
  10  -2   4      828.43      750.51     17.35 o 
  12  -2   4      890.84      904.52     17.51 o 
  14  -2   4      178.60      194.99      5.02 o 
  16  -2   4      297.10      321.31      7.09 o 
 -19  -1   4      179.42      170.58      3.16 o 
 -17  -1   4      183.15      174.51      2.96 o 
 -15  -1   4      204.24      180.13      4.77 o 
 -13  -1   4      260.16      259.90      7.13 o 
 -11  -1   4      247.23      295.72     11.75 o 
  -9  -1   4     2095.18     2152.74     50.62 o 
  -7  -1   4     2255.27     2325.32     48.56 o 
  -5  -1   4     2198.40     2215.19     45.20 o 
  -3  -1   4     7138.13     7361.46    118.17 o 
  -1  -1   4    13431.19    13630.28    212.79 o 
   1  -1   4    18624.65    18267.29    259.50 o 
   3  -1   4     4117.03     4134.04     96.26 o 
   5  -1   4     2312.13     2463.78     35.78 o 
   7  -1   4     4227.61     4249.53     61.68 o 
   9  -1   4     1924.63     1952.10     38.64 o 
  11  -1   4      202.40      175.37     10.61 o 
  13  -1   4        2.20        5.58      0.93 o 
  15  -1   4      109.15      112.06      3.43 o 
  17  -1   4      518.80      544.51     18.89 o 
 -20   0   4      320.76      349.99      5.25 o 
 -18   0   4        3.53        9.04      0.64 o 
 -16   0   4      217.99      211.64      4.48 o 
 -14   0   4       37.89       41.02      2.16 o 
 -12   0   4      103.07      153.06      7.15 o 
 -10   0   4     2724.37     2828.84     93.57 o 
  -8   0   4     2386.34     2590.93     53.80 o 
  -6   0   4      118.16      123.65      3.14 o 
  -4   0   4     4672.10     4946.79     70.68 o 
  -2   0   4        9.48        7.83      0.56 o 
   0   0   4    39542.92    36321.66   1910.57 o 
   2   0   4        3.52       -0.13      0.27 o 
   4   0   4     1137.12     1199.52     17.49 o 
   6   0   4      445.95      380.10      5.98 o 
   8   0   4      283.29      298.06      4.95 o 
  10   0   4      160.79      153.77      3.28 o 
  12   0   4      210.69      202.01      6.65 o 
  14   0   4      695.18      654.44     13.32 o 
  16   0   4      138.33      146.01      5.19 o 
  18   0   4       74.72       82.55      3.11 o 
 -19   1   4      174.82      170.60      2.88 o 
 -17   1   4      185.15      180.54      5.28 o 
 -15   1   4      204.07      179.11      7.73 o 
 -13   1   4      255.14      264.18     10.98 o 
 -11   1   4      244.56      296.33     11.63 o 
  -9   1   4     2098.97     2185.89     50.55 o 
  -7   1   4     2272.50     2372.94     48.53 o 
  -5   1   4     2189.21     2143.63     35.69 o 
  -3   1   4     7114.66     7121.07     87.58 o 
  -1   1   4    13468.52    13240.02    177.74 o 
   1   1   4    18631.30    17966.60    333.49 o 
   3   1   4     4143.80     4214.55    101.57 o 
   5   1   4     2329.43     2477.60     39.20 o 
   7   1   4     4223.00     4275.61     62.52 o 
   9   1   4     1926.34     1980.49     38.35 o 
  11   1   4      199.10      169.56      5.64 o 
  13   1   4        2.05        3.44      1.13 o 
  15   1   4      111.78      123.64      4.47 o 
  17   1   4      514.47      566.22     14.72 o 
 -20   2   4       46.66       52.26      1.26 o 
 -18   2   4      185.49      213.09      3.28 o 
 -16   2   4       49.01       41.26      1.42 o 
 -14   2   4      934.45      812.84     18.42 o 
 -12   2   4      519.39      487.22     17.79 o 
 -10   2   4      352.93      366.93     13.21 o 
  -8   2   4     1656.53     1588.84     37.03 o 
  -6   2   4     8389.50     8766.24    153.97 o 
  -4   2   4     6823.26     7054.98    114.17 o 
  -2   2   4     4108.53     4040.27     62.67 o 
   0   2   4     1705.72     1728.84     26.64 o 
   2   2   4     6425.70     6978.02     98.61 o 
   4   2   4      969.03      964.89     14.34 o 
   6   2   4      434.66      467.69     11.00 o 
   8   2   4      697.67      652.79     11.35 o 
  10   2   4      821.34      762.29     22.01 o 
  12   2   4      894.51      864.39     25.74 o 
 -19   3   4       37.99       38.98      0.90 o 
 -17   3   4       40.38       43.11      1.57 o 
 -15   3   4      542.67      550.11      9.71 o 
 -13   3   4     4862.49     4578.75     87.05 o 
  -9   3   4     1338.35     1492.12     50.07 o 
  -7   3   4      330.19      291.37     10.81 o 
  -5   3   4     6469.13     6648.40    127.60 o 
  -3   3   4     1056.16     1169.09     19.25 o 
  -1   3   4     3107.33     3063.51     50.24 o 
   1   3   4     1023.96     1078.74     19.85 o 
   3   3   4     3317.07     3583.54     58.12 o 
   5   3   4       69.10       65.81      1.74 o 
   7   3   4      897.95      821.79     16.75 o 
   9   3   4      244.63      220.28      7.35 o 
  11   3   4     1110.16     1077.72     31.10 o 
 -18   4   4      366.07      376.28      5.58 o 
 -16   4   4      269.10      280.40      4.10 o 
 -14   4   4      705.65      751.69     12.85 o 
 -12   4   4     1209.80     1203.30     23.70 o 
 -10   4   4      182.78      164.97      6.34 o 
  -6   4   4      843.02      821.35     28.25 o 
  -4   4   4     1314.62     1194.56     40.34 o 
  -2   4   4      549.65      690.43     16.92 o 
   0   4   4       55.47       55.32      2.77 o 
   2   4   4       53.79       62.12      1.72 o 
   4   4   4      342.43      355.08      9.62 o 
   6   4   4      874.90      811.32     24.75 o 
   8   4   4      322.00      289.49      9.19 o 
  10   4   4      666.64      692.63     20.84 o 
 -17   5   4       20.80       18.44      0.84 o 
 -15   5   4      278.21      264.82      5.84 o 
 -13   5   4     1051.85     1006.18     21.19 o 
 -11   5   4     1775.73     1723.32     36.34 o 
  -9   5   4      203.65      206.60      7.63 o 
  -7   5   4      517.80      488.72     15.72 o 
  -5   5   4      931.67      856.13     25.23 o 
  -3   5   4      140.26      135.49      6.45 o 
  -1   5   4      676.13      656.80     16.52 o 
   1   5   4       74.55       75.38      2.51 o 
   5   5   4      209.57      206.04      6.76 o 
   7   5   4     2166.23     2198.31     60.86 o 
   9   5   4      486.90      478.75     14.49 o 
 -14   6   4       10.74        8.51      0.50 o 
 -12   6   4      128.50      127.68      3.03 o 
 -10   6   4       60.65       55.55      1.77 o 
  -8   6   4      838.97      798.36     13.75 o 
  -6   6   4      104.26      109.81      4.66 o 
  -4   6   4      266.34      259.42      8.82 o 
  -2   6   4     2940.12     2873.44     80.91 o 
   0   6   4       29.04       35.67      2.17 o 
   2   6   4      112.08      118.95      4.52 o 
   4   6   4      147.23      174.48      6.20 o 
   6   6   4     1675.71     1619.90     35.05 o 
   8   6   4       26.58       22.68      1.33 o 
 -13   7   4      268.03      278.43      6.06 o 
 -11   7   4       35.52       39.18      1.05 o 
  -9   7   4        1.93        2.72      0.43 o 
  -7   7   4       66.40       68.70      1.89 o 
  -5   7   4        7.21        6.80      0.68 o 
  -3   7   4       93.40       87.78      2.65 o 
  -1   7   4       98.35       88.14      2.60 o 
   1   7   4      428.51      456.43     13.75 o 
   3   7   4       66.04       63.12      2.57 o 
   5   7   4       88.16       84.88      3.12 o 
  -8   8   4       77.87       79.24      1.82 o 
  -6   8   4       23.04       23.59      1.09 o 
  -4   8   4      103.32      114.30      4.19 o 
  -2   8   4      385.93      372.09     11.56 o 
   0   8   4      736.60      748.27     21.53 o 
   2   8   4      312.19      318.29      9.64 o 
  -8  -8   5       84.61       84.21      2.59 o 
  -6  -8   5       37.46       36.91      1.86 o 
  -4  -8   5       62.32       64.21      5.59 o 
  -2  -8   5       13.33       12.60      1.28 o 
   0  -8   5       38.92       42.62      2.83 o 
   2  -8   5      127.93      113.73      4.59 o 
   4  -8   5       13.43       22.16      1.29 o 
   6  -8   5       65.71       67.92      3.78 o 
 -13  -7   5      107.40      115.54      3.00 o 
 -11  -7   5      201.55      220.02      3.68 o 
  -9  -7   5       22.91       25.06      1.19 o 
  -7  -7   5      294.59      284.16      6.55 o 
  -5  -7   5      115.43      120.13      8.88 o 
  -3  -7   5     1156.17     1127.46     23.23 o 
  -1  -7   5     2298.01     2244.01     44.56 o 
   1  -7   5      847.82      839.42     17.15 o 
   3  -7   5       16.71       14.24      1.78 o 
   5  -7   5      345.76      338.04     10.38 o 
   7  -7   5      241.14      244.64      7.83 o 
   9  -7   5       55.23       51.02      2.52 o 
 -14  -6   5       39.00       38.15      1.62 o 
 -12  -6   5     1146.64     1068.45     15.47 o 
 -10  -6   5      179.35      211.90      4.30 o 
  -8  -6   5      276.92      250.23      5.01 o 
  -6  -6   5       40.27       40.02      2.01 o 
  -4  -6   5      427.78      406.30      9.38 o 
  -2  -6   5     2203.63     2090.37     57.54 o 
   0  -6   5      559.50      540.47      9.62 o 
   2  -6   5       52.38       41.94      1.58 o 
   4  -6   5      404.54      378.17      8.24 o 
   6  -6   5      687.22      660.71     18.86 o 
   8  -6   5       23.28       17.88      2.00 o 
  10  -6   5        7.99       13.10      1.59 o 
  12  -6   5      131.53      150.11      4.96 o 
 -17  -5   5      139.80      156.17      4.81 o 
 -15  -5   5       37.74       34.38      1.31 o 
 -13  -5   5      149.46      131.60      3.75 o 
 -11  -5   5      165.97      138.92      4.98 o 
  -9  -5   5       52.13       49.65      2.19 o 
  -7  -5   5      388.91      358.25      8.46 o 
  -5  -5   5      216.60      216.00      7.57 o 
  -3  -5   5      827.03      820.81     24.58 o 
  -1  -5   5      387.80      355.51     10.98 o 
   1  -5   5       32.30       32.95      2.07 o 
   3  -5   5      597.34      552.08     16.79 o 
   5  -5   5     1017.61      957.42     28.23 o 
   7  -5   5      346.43      332.08     10.51 o 
   9  -5   5      107.79      115.99      3.58 o 
  11  -5   5      120.68      125.08      3.66 o 
  13  -5   5      697.16      734.46     21.49 o 
 -18  -4   5       34.12       30.33      0.98 o 
 -16  -4   5       40.73       38.89      1.43 o 
 -14  -4   5      570.06      556.31      9.79 o 
 -12  -4   5      431.23      403.07      8.78 o 
 -10  -4   5      311.73      275.36      9.79 o 
  -8  -4   5      167.10      124.69      5.04 o 
   0  -4   5     1124.47     1319.38     42.90 o 
   2  -4   5     1709.69     2023.62     63.56 o 
   4  -4   5       78.01       59.49      4.13 o 
   6  -4   5      857.83      801.25     31.84 o 
   8  -4   5      471.91      505.33     11.83 o 
  10  -4   5     1970.51     2020.12     30.69 o 
  12  -4   5      923.16      938.64     27.64 o 
  14  -4   5      448.09      462.78      9.59 o 
 -19  -3   5        5.78        8.23      0.65 o 
 -17  -3   5      124.08      119.33      4.73 o 
 -15  -3   5      830.16      825.20     13.75 o 
 -13  -3   5      498.55      460.70     14.86 o 
 -11  -3   5       73.73       67.34      3.55 o 
  -3  -3   5     1777.51     1803.47     61.46 o 
  -1  -3   5     1761.44     1716.40     59.00 o 
   1  -3   5     2946.75     3123.91    104.53 o 
   3  -3   5     3748.69     4244.16    136.22 o 
   5  -3   5      699.33      676.01     24.33 o 
   7  -3   5     1002.03      977.27     34.06 o 
   9  -3   5     1519.89     1516.43     52.86 o 
  11  -3   5     1156.64     1170.62     43.90 o 
  13  -3   5     1039.60     1080.77     21.06 o 
  15  -3   5       84.19       82.03      2.62 o 
 -20  -2   5        9.13        8.87      1.08 o 
 -18  -2   5       71.90       71.82      3.19 o 
 -16  -2   5      151.24      171.03      4.74 o 
 -14  -2   5      867.76      895.35     20.39 o 
 -12  -2   5      772.59      761.56     17.95 o 
 -10  -2   5     3317.31     3300.89    110.31 o 
  -8  -2   5     5779.11     6507.56    214.04 o 
  -6  -2   5     7183.70     7446.90    174.25 o 
  -4  -2   5      905.03     1013.40     27.27 o 
  -2  -2   5       55.72       75.56      2.89 o 
   0  -2   5     5796.04     5652.95    194.90 o 
   2  -2   5     4313.39     4290.45     72.10 o 
   4  -2   5      202.79      244.04      4.52 o 
   6  -2   5      213.06      264.04      5.11 o 
   8  -2   5      179.88      193.84      4.89 o 
  10  -2   5       38.80       37.23      2.29 o 
  12  -2   5      277.51      267.36      6.77 o 
  14  -2   5       19.99       18.11      1.86 o 
  16  -2   5      542.42      579.55     11.64 o 
 -19  -1   5      115.23      129.65      2.20 o 
 -17  -1   5      398.37      373.43      6.81 o 
 -15  -1   5      647.07      568.69     12.19 o 
 -13  -1   5      427.38      402.74     10.19 o 
 -11  -1   5      158.08      141.84      6.78 o 
  -9  -1   5     3259.71     3238.94    109.02 o 
  -7  -1   5     9102.32     9296.00    211.59 o 
  -5  -1   5     3081.79     3161.37    162.00 o 
  -3  -1   5    12860.87    13270.93    273.57 o 
  -1  -1   5     1598.58     1683.11     32.97 o 
   1  -1   5    15421.72    15046.33    277.86 o 
   3  -1   5     5070.06     5341.99     71.44 o 
   5  -1   5      734.35      912.68     13.59 o 
   7  -1   5      305.03      324.56      6.01 o 
   9  -1   5      936.37      866.37     17.91 o 
  11  -1   5     1161.62     1053.37     37.84 o 
  13  -1   5      253.32      258.26      6.15 o 
  15  -1   5       55.17       58.95      2.28 o 
  17  -1   5      304.05      289.38      6.26 o 
 -20   0   5       37.01       40.85      0.95 o 
 -18   0   5      299.19      299.87      4.92 o 
 -16   0   5     1223.15     1067.05     19.41 o 
 -14   0   5      162.00      132.94      4.30 o 
 -12   0   5       51.55       40.34      3.03 o 
 -10   0   5      670.92      702.74     24.66 o 
  -8   0   5     7823.71     8444.36    195.89 o 
  -6   0   5     1441.94     1289.98     27.06 o 
  -4   0   5      354.61      376.80      6.59 o 
   0   0   5    14008.63    13193.28    275.29 o 
   2   0   5      664.32      540.14      7.76 o 
   4   0   5     4948.21     4922.82     71.25 o 
   6   0   5     4034.43     4266.02     61.89 o 
   8   0   5      481.88      513.71      9.23 o 
  10   0   5      148.67      131.55      3.56 o 
  12   0   5        7.16        4.73      1.19 o 
  14   0   5      277.66      281.12      6.53 o 
  16   0   5      309.97      312.29     12.13 o 
 -19   1   5      116.92      131.76      2.22 o 
 -17   1   5      398.76      372.30      6.90 o 
 -15   1   5      638.84      595.57     12.48 o 
 -13   1   5      430.63      415.80     15.83 o 
 -11   1   5      159.25      159.65      6.93 o 
  -9   1   5     3272.79     3391.61    109.09 o 
  -7   1   5     9142.25     9077.03    191.06 o 
  -5   1   5     3079.85     3260.31     86.75 o 
  -3   1   5    12946.67    12717.70    151.70 o 
  -1   1   5     1588.43     1701.25     26.75 o 
   1   1   5    15462.45    15539.87    335.56 o 
   3   1   5     5057.41     5444.73     79.63 o 
   5   1   5      741.14      914.85     14.08 o 
   7   1   5      300.97      313.25      5.88 o 
   9   1   5      932.10      876.21     17.67 o 
  13   1   5      250.53      248.96      7.91 o 
  15   1   5       57.65       60.02      2.87 o 
  17   1   5      307.89      299.99      8.28 o 
 -20   2   5        9.22        9.04      0.83 o 
 -18   2   5       70.57       72.37      1.75 o 
 -16   2   5      152.69      173.64      3.30 o 
 -14   2   5      875.34      863.50     15.45 o 
 -12   2   5      781.39      788.78     17.88 o 
 -10   2   5     3336.13     3386.92    110.24 o 
  -8   2   5     5736.81     6511.58    212.34 o 
  -6   2   5     7228.16     7669.26    175.58 o 
  -4   2   5      913.06     1000.36     17.85 o 
  -2   2   5       53.31       76.21      1.52 o 
   0   2   5     5811.92     6095.41     85.15 o 
   2   2   5     4320.20     4324.06     63.43 o 
   4   2   5      200.84      231.27      3.76 o 
   6   2   5      210.53      260.47      4.98 o 
   8   2   5      177.23      190.02      4.66 o 
  10   2   5       39.67       39.68      1.67 o 
 -19   3   5        6.15        9.59      0.58 o 
 -17   3   5      126.28      116.20      2.39 o 
 -15   3   5      820.06      821.30     13.98 o 
 -13   3   5      494.54      447.98      9.96 o 
 -11   3   5       72.10       72.16      2.63 o 
  -9   3   5      195.20      189.76      7.88 o 
  -7   3   5     3236.97     3597.77    118.05 o 
  -5   3   5     1306.19     1484.64     53.44 o 
  -3   3   5     1783.99     1902.01     30.90 o 
  -1   3   5     1779.10     1831.02     29.75 o 
   1   3   5     2948.25     3199.08     60.14 o 
   3   3   5     3752.67     4106.71     77.19 o 
   5   3   5      694.04      666.78     11.69 o 
   7   3   5      997.78      941.52     17.92 o 
   9   3   5     1509.82     1501.41     42.91 o 
 -18   4   5       32.53       31.36      0.94 o 
 -16   4   5       42.62       39.96      1.24 o 
 -14   4   5      574.34      580.81     10.05 o 
 -12   4   5      433.48      395.90     10.43 o 
 -10   4   5      312.83      289.90      9.63 o 
  -6   4   5     2326.71     2243.83     74.20 o 
  -4   4   5      253.48      220.58     12.98 o 
  -2   4   5     2670.78     2617.24     49.69 o 
   0   4   5     1124.08     1251.22     25.69 o 
   2   4   5     1720.93     1853.28     31.17 o 
   4   4   5       76.08       57.87      3.08 o 
   6   4   5      858.19      814.31     23.31 o 
   8   4   5      471.93      496.68     14.80 o 
 -17   5   5      138.47      161.35      3.82 o 
 -15   5   5       37.38       35.97      1.28 o 
 -13   5   5      147.95      136.96      3.75 o 
 -11   5   5      169.52      145.39      3.97 o 
  -9   5   5       55.53       54.14      2.93 o 
  -7   5   5      385.52      355.79     11.61 o 
  -5   5   5      213.57      206.81      7.29 o 
  -3   5   5      838.93      824.73     24.36 o 
  -1   5   5      380.39      336.15     12.21 o 
   1   5   5       31.02       31.86      1.82 o 
   3   5   5      592.93      559.81     16.64 o 
   5   5   5     1003.40      987.05     28.24 o 
   7   5   5      350.97      331.42     10.09 o 
 -14   6   5       37.90       36.48      2.27 o 
 -12   6   5     1155.23     1095.64     23.32 o 
 -10   6   5      176.14      207.08      4.28 o 
  -8   6   5      271.93      252.03      4.97 o 
  -6   6   5       39.58       36.94      2.35 o 
  -4   6   5      432.95      416.10     12.99 o 
  -2   6   5     2194.89     2206.96     61.18 o 
   0   6   5      559.99      607.63     17.03 o 
   2   6   5       54.64       47.74      2.28 o 
   4   6   5      406.47      393.74     11.77 o 
   6   6   5      677.44      673.23     19.40 o 
 -13   7   5      105.99      118.70      2.98 o 
 -11   7   5      198.82      219.63      4.75 o 
  -9   7   5       23.58       25.48      0.97 o 
  -7   7   5      292.26      266.23      5.11 o 
  -5   7   5      117.25      116.07      2.61 o 
  -3   7   5     1159.25     1147.22     18.88 o 
  -1   7   5     2300.04     2273.64     45.25 o 
   1   7   5      845.61      874.02     24.89 o 
   3   7   5       16.66       14.50      1.08 o 
  -8   8   5       82.39       80.33      2.35 o 
  -6   8   5       36.27       32.52      1.78 o 
  -4   8   5       63.35       64.45      2.41 o 
  -2   8   5       13.76       11.32      0.86 o 
  -8  -8   6        1.21        0.12      0.56 o 
  -6  -8   6       50.48       53.02      2.14 o 
  -4  -8   6       36.54       32.75      2.34 o 
  -2  -8   6       64.55       66.71      3.39 o 
   0  -8   6      128.60      130.59      5.09 o 
   2  -8   6       11.06       11.43      1.36 o 
   4  -8   6       70.62       73.23      3.07 o 
 -13  -7   6      104.60      100.26      2.67 o 
 -11  -7   6      123.44      106.50      4.81 o 
  -9  -7   6       37.45       28.23      2.38 o 
  -7  -7   6       71.25       65.09      3.75 o 
  -5  -7   6      456.93      487.39     15.00 o 
  -3  -7   6      794.98      856.16     24.97 o 
  -1  -7   6      365.85      361.54     11.94 o 
   1  -7   6      107.70      105.45      3.30 o 
   3  -7   6      137.59      145.98      5.58 o 
   5  -7   6       19.94       27.33      2.15 o 
   7  -7   6      268.36      261.16      8.14 o 
   9  -7   6      253.73      250.23      7.52 o 
 -14  -6   6       28.05       30.73      2.23 o 
 -12  -6   6      433.91      439.84     10.09 o 
 -10  -6   6       22.20       31.63      1.64 o 
  -8  -6   6      646.45      626.13     13.31 o 
  -6  -6   6      381.32      380.21      8.39 o 
  -4  -6   6      795.04      811.36     17.14 o 
  -2  -6   6     6392.65     6117.49    109.49 o 
   0  -6   6      448.82      463.28      9.58 o 
   2  -6   6       49.32       41.47      2.79 o 
   4  -6   6      237.20      220.65      7.62 o 
   6  -6   6      232.09      230.38      7.82 o 
   8  -6   6      105.91       97.45      4.20 o 
  10  -6   6        5.90        6.97      1.17 o 
 -17  -5   6      110.92      103.12      2.96 o 
 -15  -5   6        1.12        1.18      0.80 o 
 -13  -5   6        9.35        4.60      0.57 o 
 -11  -5   6      325.67      338.95     11.85 o 
  -9  -5   6      378.07      368.54     11.68 o 
  -7  -5   6       66.67       69.36      2.52 o 
  -5  -5   6      621.43      619.05     19.10 o 
  -3  -5   6      246.70      258.40      8.49 o 
  -1  -5   6       17.88       21.97      1.54 o 
   1  -5   6      196.85      188.48      6.16 o 
   5  -5   6       30.77       35.08      2.73 o 
   7  -5   6      722.30      698.05     13.69 o 
   9  -5   6      211.91      197.22      4.06 o 
  11  -5   6      698.66      680.83     11.00 o 
  13  -5   6      271.03      292.93      8.43 o 
 -18  -4   6       55.31       56.32      1.48 o 
 -16  -4   6      234.94      233.39      5.86 o 
 -14  -4   6      289.62      281.38      5.36 o 
 -12  -4   6      619.00      665.17     16.33 o 
 -10  -4   6      207.31      225.31      7.87 o 
  -8  -4   6      158.57      175.34      6.39 o 
   0  -4   6       72.16       71.96      3.98 o 
   2  -4   6      831.30      881.07     29.35 o 
   4  -4   6      421.04      446.08     17.12 o 
   6  -4   6      727.02      658.02     24.85 o 
   8  -4   6     1414.94     1297.49     23.99 o 
  10  -4   6       60.13       55.48      2.32 o 
  12  -4   6     1140.83     1204.19     23.18 o 
  14  -4   6       36.21       39.88      1.66 o 
 -19  -3   6       56.75       48.95      1.39 o 
 -17  -3   6       34.61       35.20      1.89 o 
 -15  -3   6     1788.23     1804.22     35.82 o 
 -13  -3   6     1268.61     1256.57     38.95 o 
 -11  -3   6      377.03      348.69     11.31 o 
   1  -3   6     3007.13     3261.56    106.95 o 
   3  -3   6     1502.04     1473.99     49.33 o 
   5  -3   6      161.37      142.12      7.17 o 
   7  -3   6      513.81      497.39     19.18 o 
   9  -3   6      270.34      290.03     13.14 o 
  11  -3   6     1752.89     1775.23     33.60 o 
  13  -3   6       67.84       74.24      2.63 o 
  15  -3   6       15.12       19.20      1.24 o 
 -20  -2   6      132.18      143.59      5.06 o 
 -18  -2   6       26.65       32.46      1.66 o 
 -16  -2   6      407.40      404.69      9.09 o 
 -14  -2   6     1538.15     1515.77     33.05 o 
 -12  -2   6     1515.07     1441.44     35.67 o 
 -10  -2   6     1956.54     1892.61     64.69 o 
  -8  -2   6     2707.49     2814.33     92.48 o 
  -6  -2   6       49.15       64.30      3.05 o 
  -4  -2   6      619.39      568.11     19.10 o 
  -2  -2   6      320.04      364.74     12.31 o 
   0  -2   6    19984.14    20196.79    665.59 o 
   2  -2   6     4542.18     4899.04     80.61 o 
   4  -2   6     2982.34     3184.08     52.94 o 
   6  -2   6       53.69       53.34      1.98 o 
   8  -2   6      905.19      825.16     21.11 o 
  10  -2   6      154.93      132.69      4.93 o 
  12  -2   6      679.83      656.70     13.45 o 
  14  -2   6       12.62       18.90      3.99 o 
  16  -2   6       72.58       84.39      2.51 o 
 -21  -1   6      238.34      225.37      4.68 o 
 -19  -1   6       27.62       25.44      0.86 o 
 -17  -1   6      341.21      299.26      5.68 o 
 -15  -1   6      465.17      422.53      9.04 o 
 -13  -1   6     1440.67     1385.01     30.47 o 
 -11  -1   6      795.00      904.66     31.17 o 
  -9  -1   6     1079.80     1167.59     39.58 o 
  -7  -1   6     2370.50     2362.32     67.13 o 
  -5  -1   6     2420.75     2436.56     50.76 o 
  -3  -1   6     1169.63     1193.01     32.00 o 
  -1  -1   6     7750.14     7773.25    164.73 o 
   1  -1   6      150.74      150.20      2.78 o 
   3  -1   6     3565.55     3906.30     58.28 o 
   5  -1   6      386.39      356.16      5.75 o 
   7  -1   6      241.28      236.11      5.71 o 
   9  -1   6      212.27      216.67      6.68 o 
  11  -1   6        6.73        5.64      0.89 o 
  13  -1   6      257.33      255.43      6.03 o 
  15  -1   6      145.93      146.89      3.90 o 
  17  -1   6      118.49      121.91      6.56 o 
 -20   0   6      480.86      441.70      5.92 o 
 -18   0   6        3.72        3.22      0.57 o 
 -16   0   6        1.33        1.65      0.58 o 
 -14   0   6      268.42      254.64      6.88 o 
 -12   0   6     1228.83     1164.04     40.10 o 
 -10   0   6      407.58      498.44     18.00 o 
  -8   0   6     2147.14     2016.71     63.22 o 
  -6   0   6     4294.48     4323.71     89.34 o 
  -4   0   6     5452.81     5141.23     84.21 o 
  -2   0   6    20051.99    19507.45    345.80 o 
   0   0   6     1886.02     1866.23     32.38 o 
   2   0   6       79.45       75.03      1.24 o 
   4   0   6      171.38      222.36      3.60 o 
   6   0   6     1808.18     1912.90     27.93 o 
   8   0   6        6.19        4.18      0.66 o 
  10   0   6       65.06       61.20      3.71 o 
  12   0   6       14.36       16.79      1.60 o 
  14   0   6        1.42        0.58      0.67 o 
  16   0   6      295.77      290.41      6.30 o 
 -21   1   6      244.62      217.25      4.72 o 
 -19   1   6       26.98       25.22      0.92 o 
 -17   1   6      344.89      312.61      5.84 o 
 -15   1   6      466.56      410.76      7.48 o 
 -13   1   6     1454.47     1345.24     30.39 o 
 -11   1   6      806.69      885.37     31.14 o 
  -9   1   6     1064.89     1170.37     39.58 o 
  -7   1   6     2365.77     2405.75     85.85 o 
  -5   1   6     2446.21     2469.11     50.73 o 
  -3   1   6     1182.76     1184.27     16.33 o 
  -1   1   6     7779.39     7798.33    112.50 o 
   1   1   6      146.72      150.78      2.63 o 
   3   1   6     3576.32     3952.86     57.68 o 
   5   1   6      396.05      369.62      6.50 o 
   7   1   6      243.22      251.69      5.60 o 
   9   1   6      213.45      197.22      8.85 o 
  13   1   6      253.44      232.26      8.83 o 
 -20   2   6      130.01      135.84      3.38 o 
 -18   2   6       26.53       30.92      1.08 o 
 -16   2   6      397.34      394.10      6.28 o 
 -14   2   6     1539.51     1456.37     29.07 o 
 -12   2   6     1515.17     1423.26     31.81 o 
 -10   2   6     1954.10     1983.47     64.86 o 
  -8   2   6     2711.36     2806.96     92.68 o 
  -6   2   6       53.09       63.63      6.24 o 
  -4   2   6      637.39      573.68     20.28 o 
  -2   2   6      329.31      367.52      6.37 o 
   0   2   6    19925.85    20855.05    343.24 o 
   2   2   6     4538.52     4906.77     72.17 o 
   4   2   6     2992.16     3234.03     47.24 o 
   6   2   6       56.00       60.77      4.27 o 
   8   2   6      898.52      799.95     29.67 o 
  10   2   6      155.27      129.36      6.40 o 
 -19   3   6       54.99       47.38      1.36 o 
 -17   3   6       35.18       34.94      2.34 o 
 -15   3   6     1782.41     1833.07     24.86 o 
 -13   3   6     1264.74     1352.26     22.70 o 
 -11   3   6      362.80      342.62      8.58 o 
  -9   3   6     1074.64      955.08     32.83 o 
  -7   3   6     2738.28     3076.36    101.25 o 
  -5   3   6     1201.54     1311.44     30.96 o 
  -3   3   6      206.96      190.61      5.30 o 
  -1   3   6     3271.42     3508.28     66.19 o 
   1   3   6     3000.60     3248.18     69.06 o 
   3   3   6     1489.72     1446.10     24.11 o 
   5   3   6      162.15      141.78      3.67 o 
   7   3   6      504.43      483.58     11.15 o 
 -18   4   6       57.86       58.48      1.49 o 
 -16   4   6      240.19      235.39      4.54 o 
 -14   4   6      292.05      291.87      5.59 o 
 -12   4   6      623.49      652.58     11.18 o 
 -10   4   6      208.64      214.47      7.66 o 
  -8   4   6      165.79      179.77      6.30 o 
  -6   4   6      219.45      215.07      8.59 o 
  -4   4   6      157.15      166.39     15.98 o 
  -2   4   6      130.65      125.75      4.05 o 
   0   4   6       68.85       67.00      2.16 o 
   2   4   6      826.02      805.44     16.57 o 
   4   4   6      430.06      432.22     10.19 o 
   6   4   6      719.38      658.08     18.96 o 
 -17   5   6      111.36      104.83      3.08 o 
 -15   5   6        0.92        0.45      0.49 o 
 -13   5   6        8.28        5.78      1.59 o 
 -11   5   6      321.82      346.68      6.44 o 
  -9   5   6      381.09      382.25     12.09 o 
  -7   5   6       68.96       74.73      3.33 o 
  -5   5   6      616.14      644.28     19.00 o 
  -3   5   6      243.65      261.11      8.43 o 
  -1   5   6       18.61       17.07      1.29 o 
   1   5   6      198.04      189.21      6.21 o 
   3   5   6       27.87       26.51      1.48 o 
   5   5   6       29.70       37.74      1.65 o 
 -14   6   6       29.04       29.12      1.05 o 
 -12   6   6      431.17      446.20      9.75 o 
 -10   6   6       23.86       36.97      1.27 o 
  -8   6   6      637.36      615.88     10.74 o 
  -6   6   6      375.24      350.74      8.07 o 
  -4   6   6      794.91      841.00     24.40 o 
  -2   6   6     6381.16     6398.48    174.72 o 
   0   6   6      456.19      477.76     14.17 o 
   2   6   6       48.37       44.15      2.03 o 
   4   6   6      237.66      218.24      6.67 o 
 -13   7   6      101.59       95.50      4.78 o 
 -11   7   6      123.72      113.18      3.54 o 
  -9   7   6       39.93       33.26      1.39 o 
  -7   7   6       71.93       65.06      2.14 o 
  -5   7   6      457.85      471.15     10.23 o 
  -3   7   6      800.74      853.57     17.54 o 
  -1   7   6      368.17      363.93     10.96 o 
   1   7   6      107.52      101.31      3.40 o 
  -8   8   6        1.11        1.39      0.52 o 
  -6   8   6       51.95       57.39      2.63 o 
  -8  -8   7       35.19       36.23      1.62 o 
  -6  -8   7      145.54      149.75      5.99 o 
  -4  -8   7       49.32       51.47      2.83 o 
  -2  -8   7       18.06       18.57      1.89 o 
   0  -8   7      195.79      208.86      7.00 o 
   2  -8   7       51.44       54.44      2.60 o 
   4  -8   7       59.99       65.22      2.76 o 
 -13  -7   7      141.78      148.39      5.40 o 
 -11  -7   7      210.89      175.32      6.94 o 
  -9  -7   7      178.34      177.12      6.72 o 
  -7  -7   7        4.91        9.76      1.70 o 
  -5  -7   7      500.97      508.57     15.74 o 
  -3  -7   7      349.99      363.08     11.71 o 
  -1  -7   7       58.14       57.08      2.51 o 
   1  -7   7       28.44       29.05      2.29 o 
   3  -7   7        4.83        8.45      1.50 o 
   5  -7   7      117.05      143.54      5.33 o 
   7  -7   7      145.82      176.46      5.94 o 
 -14  -6   7      199.76      200.46      5.07 o 
 -10  -6   7      597.59      552.38     17.12 o 
  -8  -6   7       75.51       92.11      2.72 o 
  -6  -6   7     1227.30     1295.09     25.74 o 
  -4  -6   7     1310.85     1303.09     36.58 o 
  -2  -6   7      552.54      544.79     11.58 o 
   0  -6   7      535.21      526.06     11.08 o 
   2  -6   7      151.61      156.50      5.99 o 
   4  -6   7       96.58       98.01      4.42 o 
   6  -6   7     2042.88     2043.63     52.68 o 
   8  -6   7       88.87       80.16      3.63 o 
  10  -6   7      166.84      178.34      5.83 o 
 -17  -5   7      141.53      145.35      3.77 o 
 -15  -5   7       83.52       76.53      3.27 o 
 -13  -5   7      196.63      190.32      4.43 o 
 -11  -5   7      398.26      364.82      6.60 o 
  -9  -5   7       67.26       62.38      1.90 o 
  -7  -5   7      102.34       97.69      3.00 o 
  -5  -5   7      328.83      307.88      7.15 o 
  -3  -5   7     1776.88     1691.05     47.70 o 
   3  -5   7      135.94      121.46      4.02 o 
   5  -5   7     1310.09     1158.38     21.70 o 
   7  -5   7      143.41      117.30      3.45 o 
   9  -5   7        6.79        8.77      0.85 o 
  11  -5   7       65.85       76.17      2.48 o 
 -18  -4   7      153.09      167.54      6.15 o 
 -16  -4   7      149.31      170.04      7.22 o 
 -14  -4   7      114.46      111.94      3.18 o 
 -12  -4   7      215.93      222.92     10.65 o 
 -10  -4   7      895.98      910.30     20.98 o 
  -8  -4   7      376.69      303.97     10.13 o 
   0  -4   7     1061.42      965.29     33.61 o 
   2  -4   7      539.67      640.96     23.08 o 
   4  -4   7      848.65      744.74     27.17 o 
   6  -4   7      593.57      607.15     23.21 o 
   8  -4   7      613.25      573.96      9.64 o 
  10  -4   7      523.13      529.34     11.11 o 
  12  -4   7      311.60      333.18      9.88 o 
  14  -4   7       79.98      102.25      2.78 o 
 -19  -3   7      195.92      212.01      7.41 o 
 -17  -3   7      731.71      808.41     23.95 o 
 -15  -3   7      799.43      846.92     16.31 o 
 -13  -3   7      748.80      777.33     15.64 o 
 -11  -3   7      427.57      415.32     12.96 o 
   1  -3   7      922.44      952.12     32.79 o 
   3  -3   7     4009.28     4070.88    134.72 o 
   5  -3   7       37.02       28.48      3.09 o 
   7  -3   7       54.86       55.68      4.41 o 
   9  -3   7     1971.07     1889.73     47.88 o 
  11  -3   7      139.26      165.17      4.48 o 
  13  -3   7       17.24       23.75      1.52 o 
  15  -3   7      126.67      149.45      3.66 o 
 -20  -2   7      118.41      106.10      4.33 o 
 -18  -2   7      378.29      371.11     11.62 o 
 -16  -2   7      110.90      102.62      2.75 o 
 -14  -2   7     2087.66     2035.81     33.59 o 
 -12  -2   7      840.10      779.76     17.82 o 
 -10  -2   7     1261.34     1263.18     42.19 o 
  -4  -2   7     1897.86     1987.51     64.34 o 
   2  -2   7     4465.54     4607.64     76.12 o 
   4  -2   7     1431.88     1537.61     25.85 o 
   6  -2   7       71.83       70.20      3.57 o 
   8  -2   7     1192.43     1080.15     27.28 o 
  10  -2   7      154.00      152.88      5.53 o 
  12  -2   7      577.07      600.01     12.25 o 
  14  -2   7      144.56      154.07      4.07 o 
  16  -2   7      178.13      176.64      4.42 o 
 -21  -1   7       27.54       23.95      1.53 o 
 -19  -1   7       10.86       15.89      1.11 o 
 -17  -1   7      563.90      547.71     19.65 o 
 -15  -1   7      655.79      662.65     13.24 o 
 -13  -1   7      110.12      123.09      3.89 o 
 -11  -1   7     1869.28     1828.32     59.94 o 
  -9  -1   7       59.90       61.74      3.45 o 
  -7  -1   7      139.87      104.74      4.72 o 
  -5  -1   7       15.72       26.86      1.88 o 
  -3  -1   7     4132.57     4195.26    138.41 o 
  -1  -1   7     1136.00     1302.01     38.71 o 
   1  -1   7     1842.55     2070.14     34.23 o 
   3  -1   7     4658.81     5003.26     82.67 o 
   5  -1   7      202.01      207.08      4.14 o 
   7  -1   7      182.74      196.55      7.48 o 
   9  -1   7       89.96       93.25      3.71 o 
  11  -1   7       61.22       59.43      2.32 o 
  13  -1   7      366.57      375.34      8.27 o 
  15  -1   7       28.71       25.78      2.26 o 
 -20   0   7        2.81        3.90      0.42 o 
 -18   0   7        0.72        3.61      0.52 o 
 -16   0   7      292.40      287.28      5.45 o 
 -14   0   7      805.56      836.64     20.80 o 
 -12   0   7       39.17       28.11      2.59 o 
 -10   0   7     3756.84     4092.05    134.47 o 
  -8   0   7      189.55      175.06      7.10 o 
  -6   0   7     4686.79     4917.49    113.57 o 
  -4   0   7     8542.87     9064.32    244.77 o 
  -2   0   7      205.96      193.73      4.96 o 
   0   0   7     1639.13     1730.81     32.29 o 
   2   0   7     6817.02     7057.57     93.27 o 
   4   0   7      259.16      214.27      3.54 o 
   6   0   7      350.06      374.44      8.11 o 
   8   0   7     1840.29     1812.48     63.83 o 
  10   0   7       22.24       22.50      2.12 o 
  12   0   7      282.34      298.91      6.86 o 
  14   0   7      470.45      476.88      9.94 o 
  16   0   7       49.44       45.22      1.63 o 
 -21   1   7       27.02       19.59      0.87 o 
 -19   1   7       11.20       15.61      0.91 o 
 -17   1   7      560.11      560.82      8.88 o 
 -15   1   7      652.81      641.08     10.95 o 
 -13   1   7      106.55      127.32      3.88 o 
 -11   1   7     1855.32     1737.05     59.85 o 
  -9   1   7       56.93       63.76      3.54 o 
  -7   1   7      143.12      113.36      4.95 o 
  -5   1   7       17.20       25.86      4.33 o 
  -3   1   7     4118.57     4227.55     97.01 o 
  -1   1   7     1120.10     1278.17     27.73 o 
   1   1   7     1816.01     2086.68     33.80 o 
   3   1   7     4666.86     5047.48     73.78 o 
   5   1   7      204.44      215.29      4.09 o 
   7   1   7      183.26      194.08      4.71 o 
   9   1   7       87.31       84.42      4.67 o 
  11   1   7       58.50       52.01      3.37 o 
  13   1   7      368.40      372.83     12.32 o 
  15   1   7       28.85       28.31      2.07 o 
 -20   2   7      119.97      114.87      2.96 o 
 -18   2   7      376.35      372.13      8.14 o 
 -16   2   7      112.33      106.07      2.28 o 
 -14   2   7     2081.43     1985.38     30.99 o 
 -12   2   7      842.63      778.90     17.84 o 
 -10   2   7     1269.23     1223.83     42.38 o 
  -8   2   7     5200.76     5372.81    175.75 o 
  -6   2   7     3152.23     3356.06    110.15 o 
  -4   2   7     1908.86     1992.34     37.62 o 
  -2   2   7     3008.28     3171.48     51.60 o 
   0   2   7     8691.14     8958.10    148.84 o 
   2   2   7     4444.45     4630.69     68.10 o 
   4   2   7     1431.68     1540.03     23.04 o 
   6   2   7       73.67       68.78      2.19 o 
   8   2   7     1193.42     1060.93     38.60 o 
  12   2   7      577.01      568.84     17.95 o 
 -19   3   7      194.75      211.21      5.99 o 
 -17   3   7      725.94      816.24     16.38 o 
 -15   3   7      799.63      867.07     12.31 o 
 -13   3   7      747.96      777.93     12.96 o 
 -11   3   7      419.75      408.37      9.92 o 
  -9   3   7      270.80      239.64      9.69 o 
  -7   3   7     2141.42     2077.46     69.02 o 
  -5   3   7     2036.81     2366.72     78.21 o 
  -3   3   7      441.74      462.87     11.66 o 
  -1   3   7      911.01      991.26     29.35 o 
   1   3   7      916.25      951.94     18.72 o 
   3   3   7     4003.06     4086.12     77.28 o 
   5   3   7       37.61       28.70      2.17 o 
   7   3   7       53.66       55.28      3.40 o 
 -18   4   7      155.08      164.77      4.01 o 
 -16   4   7      154.02      173.71      4.44 o 
 -14   4   7      113.96      109.13      2.31 o 
 -12   4   7      216.60      217.01      4.62 o 
 -10   4   7      906.96      907.92     18.91 o 
  -8   4   7      376.17      327.75      7.85 o 
  -6   4   7     2275.87     2119.49     70.50 o 
  -4   4   7      157.35      184.97      5.47 o 
  -2   4   7      249.75      222.12      6.40 o 
   0   4   7     1064.80      969.38     19.22 o 
   2   4   7      545.16      620.36     15.79 o 
   4   4   7      844.02      731.86     27.14 o 
   6   4   7      596.78      595.33     22.64 o 
 -17   5   7      144.38      139.98      4.20 o 
 -15   5   7       83.56       82.34      2.07 o 
 -13   5   7      194.95      180.63      3.24 o 
 -11   5   7      392.82      369.44      6.69 o 
  -9   5   7       66.18       59.45      2.91 o 
  -7   5   7      105.62      101.51      3.18 o 
  -5   5   7      323.88      327.91      9.91 o 
  -3   5   7     1760.05     1665.21     47.91 o 
  -1   5   7      337.23      315.37      9.60 o 
   1   5   7      403.90      409.35      9.60 o 
 -14   6   7      203.43      209.33      6.97 o 
 -12   6   7       43.82       66.13      2.10 o 
 -10   6   7      597.01      573.25     12.11 o 
  -8   6   7       78.50       89.12      2.75 o 
  -6   6   7     1227.90     1267.00     49.89 o 
  -4   6   7     1305.86     1290.57     26.12 o 
  -2   6   7      551.66      556.68     16.22 o 
   0   6   7      540.02      516.24     10.92 o 
 -13   7   7      140.07      146.77      3.58 o 
 -11   7   7      209.07      193.09      6.47 o 
  -9   7   7      182.66      188.01      6.60 o 
  -7   7   7        4.94        5.83      0.58 o 
  -5   7   7      507.89      508.66     10.68 o 
  -3   7   7      351.14      350.50     11.30 o 
  -1   7   7       58.89       57.82      2.99 o 
  -8   8   7       36.15       42.77      2.08 o 
  -6   8   7      145.31      156.56      5.29 o 
  -4   8   7       48.12       51.51      2.47 o 
  -8  -8   8       30.24       35.03      2.21 o 
  -6  -8   8        8.85       10.64      1.36 o 
  -4  -8   8       17.47       16.14      1.68 o 
  -2  -8   8      135.64      128.76      4.83 o 
   0  -8   8       17.84       28.32      1.82 o 
   2  -8   8       65.92       82.60      3.27 o 
 -11  -7   8       10.20       15.57      1.68 o 
  -9  -7   8      377.23      368.35     11.88 o 
  -7  -7   8       25.34       32.71      2.58 o 
  -5  -7   8      215.78      224.54      8.10 o 
  -3  -7   8       26.89       43.69      2.97 o 
  -1  -7   8      127.18      127.78      3.67 o 
   1  -7   8      287.68      281.02      9.02 o 
   3  -7   8      195.56      200.92      6.87 o 
   5  -7   8       38.78       54.44      2.78 o 
 -14  -6   8       30.22       31.26      1.64 o 
 -10  -6   8      123.38      135.29      5.73 o 
  -8  -6   8      136.63      128.96      5.72 o 
  -6  -6   8      467.08      484.28     15.52 o 
  -4  -6   8     2568.52     2618.71     49.54 o 
  -2  -6   8     1180.39     1208.04     30.08 o 
   0  -6   8      224.28      227.31      7.75 o 
   2  -6   8      351.19      392.18     11.72 o 
   4  -6   8      230.71      242.88      8.18 o 
   6  -6   8      125.49       97.28      4.23 o 
   8  -6   8       16.16       10.13      1.41 o 
 -17  -5   8        6.80        6.01      1.16 o 
 -15  -5   8      239.11      258.06      7.72 o 
 -13  -5   8       56.03       45.29      2.64 o 
 -11  -5   8      448.25      392.64      8.46 o 
  -9  -5   8      183.46      193.47      4.97 o 
  -7  -5   8     1271.17     1230.80     34.84 o 
  -5  -5   8     2764.38     2621.93     72.50 o 
  -3  -5   8     1146.17     1120.25     31.96 o 
  -1  -5   8     1013.75      984.96     22.28 o 
   1  -5   8      805.12      757.76     16.81 o 
   3  -5   8     1131.55     1047.85     19.79 o 
   5  -5   8      398.30      375.48      8.10 o 
   7  -5   8        9.84       18.27      1.67 o 
   9  -5   8        5.66       12.47      1.15 o 
  11  -5   8      119.83      129.77      3.37 o 
 -18  -4   8      192.38      175.78      6.55 o 
 -16  -4   8      281.74      272.81      8.16 o 
 -14  -4   8      239.66      257.23      6.72 o 
 -12  -4   8     1131.49     1104.62     21.27 o 
 -10  -4   8      305.86      309.34      6.91 o 
  -8  -4   8      434.83      443.42     13.53 o 
   0  -4   8       97.53       95.37      5.16 o 
   2  -4   8     1070.00     1104.96     38.26 o 
   4  -4   8      776.89      804.72     28.90 o 
   6  -4   8      561.14      556.31     11.01 o 
   8  -4   8      880.09      868.94     17.25 o 
  10  -4   8      325.36      345.16      7.72 o 
  12  -4   8       52.94       50.59      1.95 o 
 -19  -3   8      100.16       84.72      3.81 o 
 -17  -3   8      229.93      220.40      6.94 o 
 -15  -3   8      167.28      193.53      4.69 o 
 -13  -3   8     1591.88     1598.31     39.47 o 
 -11  -3   8     2108.82     2030.56     58.27 o 
   1  -3   8     1440.94     1496.02     50.15 o 
   3  -3   8      138.53      114.98      6.13 o 
   5  -3   8      114.61      100.19      6.03 o 
   7  -3   8      383.50      355.99     15.23 o 
   9  -3   8     2879.48     2769.35     50.76 o 
  11  -3   8      785.74      843.87     16.76 o 
  13  -3   8       50.27       58.92      2.58 o 
 -20  -2   8      195.53      204.52      7.24 o 
 -18  -2   8      278.24      265.84      8.36 o 
 -16  -2   8      170.80      145.82      3.77 o 
 -14  -2   8      539.17      565.74     11.40 o 
 -12  -2   8      845.15      788.05     22.84 o 
   2  -2   8       22.76       10.52      1.79 o 
   4  -2   8      750.35      806.74     16.52 o 
   6  -2   8       61.67       62.94      2.79 o 
   8  -2   8       85.09       80.25      5.49 o 
  10  -2   8      307.89      309.94      7.12 o 
  12  -2   8      278.51      285.26      7.99 o 
  14  -2   8       22.08       26.52      1.44 o 
 -21  -1   8       31.98       29.97      1.82 o 
 -17  -1   8      166.77      149.83      5.54 o 
 -15  -1   8      601.27      606.53     12.32 o 
 -13  -1   8     2314.51     2327.32     52.57 o 
 -11  -1   8     1072.32     1100.11     37.53 o 
  -9  -1   8      176.59      211.49      8.35 o 
  -7  -1   8       55.67       58.94      3.04 o 
  -5  -1   8     2486.07     2485.03     84.46 o 
  -1  -1   8     1858.34     2152.83     51.64 o 
   1  -1   8     1547.09     1712.45     28.43 o 
   3  -1   8     1179.45     1363.42     22.70 o 
   5  -1   8      721.24      720.99     14.73 o 
   7  -1   8        2.15        3.44      0.94 o 
   9  -1   8      137.12      120.55      9.11 o 
  11  -1   8      888.81      820.48     16.30 o 
  13  -1   8      456.23      475.22      9.88 o 
  15  -1   8       19.36       21.46      1.22 o 
 -20   0   8      201.09      184.07      3.61 o 
 -18   0   8      103.98      100.98      2.88 o 
 -16   0   8       33.10       31.03      1.04 o 
 -14   0   8       38.03       39.56      1.85 o 
 -12   0   8      689.86      663.20     15.19 o 
 -10   0   8       28.98       36.14      2.60 o 
  -8   0   8      206.90      218.85      8.61 o 
  -6   0   8     2667.60     2616.19    112.95 o 
  -4   0   8     4910.40     4938.09    161.50 o 
  -2   0   8       27.65       24.22      0.90 o 
   0   0   8      297.63      288.70      5.73 o 
   2   0   8     3558.70     3516.41     51.64 o 
   4   0   8     2492.55     2366.74     39.09 o 
   6   0   8      564.25      514.79     16.62 o 
   8   0   8      127.70      135.53      6.25 o 
  10   0   8       88.12       78.33      3.49 o 
  12   0   8     1715.71     1705.03     32.18 o 
  14   0   8       82.26       66.30      2.26 o 
 -21   1   8       31.13       29.92      1.01 o 
 -19   1   8      287.40      275.37      5.99 o 
 -17   1   8      168.72      160.41      3.44 o 
 -15   1   8      601.34      602.07     11.81 o 
 -13   1   8     2316.42     2243.29     49.70 o 
 -11   1   8     1078.32     1083.22     37.64 o 
  -9   1   8      175.25      204.94      8.48 o 
  -7   1   8       55.77       52.76      3.10 o 
  -5   1   8     2482.35     2672.41     84.86 o 
  -3   1   8      321.49      420.77     10.37 o 
  -1   1   8     1846.78     2197.26     41.25 o 
   1   1   8     1544.41     1728.69     28.11 o 
   3   1   8     1190.92     1350.13     18.19 o 
   5   1   8      720.95      709.28     14.54 o 
   7   1   8        2.67        2.99      0.83 o 
   9   1   8      137.39      112.67      5.73 o 
  11   1   8      888.96      809.33     24.28 o 
  13   1   8      457.23      451.79     14.61 o 
  15   1   8       19.06       24.46      1.80 o 
 -20   2   8      195.58      216.49      4.85 o 
 -18   2   8      272.75      279.40      5.10 o 
 -16   2   8      167.33      145.37      3.00 o 
 -14   2   8      542.15      540.97      9.54 o 
 -12   2   8      840.82      765.38     17.58 o 
 -10   2   8      405.21      444.68     16.57 o 
  -8   2   8     1549.36     1700.86     56.92 o 
  -6   2   8      720.15      824.15     28.25 o 
  -4   2   8     1771.52     1897.55     62.88 o 
  -2   2   8      432.43      448.54     11.21 o 
   0   2   8     1205.87     1291.26     24.90 o 
   2   2   8       21.82        9.59      0.69 o 
   4   2   8      746.34      808.01     14.15 o 
   6   2   8       60.50       64.43      3.48 o 
   8   2   8       82.45       71.78      4.15 o 
  10   2   8      307.37      305.26     10.36 o 
  12   2   8      280.00      270.51      9.55 o 
 -19   3   8       98.59       82.93      2.52 o 
 -17   3   8      229.32      210.89      5.14 o 
 -15   3   8      163.12      193.73      4.16 o 
 -13   3   8     1587.79     1573.61     24.77 o 
 -11   3   8     2119.89     2051.08     44.44 o 
  -9   3   8     2624.67     2536.10     71.93 o 
  -7   3   8     1442.39     1486.99     50.08 o 
  -5   3   8     2945.83     2927.46     96.52 o 
  -3   3   8      728.37      642.67     15.89 o 
  -1   3   8       24.93       26.43      3.79 o 
   1   3   8     1441.86     1473.15     34.34 o 
   3   3   8      137.57      116.62      3.10 o 
   5   3   8      115.39      101.62      4.95 o 
   7   3   8      386.32      360.39     14.17 o 
   9   3   8     2873.49     2654.22     75.05 o 
 -18   4   8      193.65      180.55      4.32 o 
 -16   4   8      280.26      262.14      6.06 o 
 -14   4   8      239.31      256.35      6.23 o 
 -12   4   8     1121.74     1077.11     21.65 o 
 -10   4   8      303.42      293.61      7.10 o 
  -8   4   8      437.88      464.13     10.68 o 
  -6   4   8     2401.53     2339.28     50.52 o 
  -4   4   8      458.80      441.63     11.53 o 
  -2   4   8     1393.89     1283.56     30.89 o 
   0   4   8       97.06       89.72      4.82 o 
   2   4   8     1064.23     1067.53     37.72 o 
   4   4   8      773.13      759.05     28.64 o 
   6   4   8      564.89      525.59     20.68 o 
 -17   5   8        7.26        5.46      0.73 o 
 -15   5   8      241.12      254.67      6.16 o 
 -13   5   8       55.69       38.85      2.40 o 
 -11   5   8      452.06      380.66      8.56 o 
  -9   5   8      186.15      189.21      4.97 o 
  -7   5   8     1267.45     1241.27     35.52 o 
  -5   5   8     2764.84     2708.18     52.74 o 
  -3   5   8     1153.89     1146.18     32.26 o 
  -1   5   8     1026.93     1049.79     35.30 o 
   1   5   8      811.26      774.25     27.50 o 
 -14   6   8       29.43       29.06      1.98 o 
 -12   6   8      223.25      238.54      8.15 o 
 -10   6   8      122.86      141.59      3.49 o 
  -8   6   8      139.44      137.51      3.47 o 
  -6   6   8      474.80      504.07     10.57 o 
  -4   6   8     2552.79     2745.62     73.29 o 
  -2   6   8     1173.95     1149.72     33.68 o 
   0   6   8      227.35      224.59      7.87 o 
   2   6   8      349.83      360.11     11.82 o 
 -11   7   8       10.03       15.77      1.58 o 
  -9   7   8      380.41      389.83     11.86 o 
  -7   7   8       27.11       25.43      2.09 o 
  -5   7   8      215.76      222.89      7.71 o 
  -3   7   8       26.91       31.53      2.26 o 
  -1   7   8      127.81      124.18      4.90 o 
  -8   8   8       29.23       37.96      1.92 o 
  -6   8   8        9.58        9.19      1.11 o 
  -4   8   8       17.81       20.84      1.49 o 
  -6  -8   9       19.59       21.96      1.68 o 
  -4  -8   9       43.10       44.03      2.41 o 
  -2  -8   9       34.61       35.06      2.12 o 
   0  -8   9       61.23       54.41      2.48 o 
 -11  -7   9      571.04      634.15     18.30 o 
  -9  -7   9      235.98      249.11      8.42 o 
  -7  -7   9      102.10      102.66      4.65 o 
  -5  -7   9       78.96       88.46      4.26 o 
  -3  -7   9       49.65       45.28      4.84 o 
  -1  -7   9       64.42       62.55      2.39 o 
   1  -7   9       17.05       18.59      1.93 o 
   3  -7   9       26.59       34.83      2.26 o 
   5  -7   9      119.23      122.77      4.47 o 
 -14  -6   9       60.09       79.23      3.60 o 
 -12  -6   9      345.52      303.59      6.64 o 
 -10  -6   9      248.87      268.34      6.18 o 
  -8  -6   9      217.50      225.81      9.10 o 
  -6  -6   9       74.96       74.87      2.79 o 
  -4  -6   9      297.00      279.01      5.42 o 
  -2  -6   9      582.36      609.25     10.19 o 
   0  -6   9      203.76      201.06      5.08 o 
   2  -6   9      802.15      795.27     15.42 o 
   4  -6   9      360.85      289.95     35.18 o 
   6  -6   9       94.40      118.21      3.31 o 
   8  -6   9       59.45       63.44      2.04 o 
 -17  -5   9        1.45        2.80      0.99 o 
 -15  -5   9      439.90      440.59     12.29 o 
 -13  -5   9      105.97      122.59      4.69 o 
 -11  -5   9       58.30       53.37      2.24 o 
  -9  -5   9       16.58       29.54      4.00 o 
  -7  -5   9     1741.42     1706.99     26.46 o 
  -5  -5   9      204.15      217.40      5.50 o 
  -3  -5   9     1664.01     1583.33     26.32 o 
  -1  -5   9      308.59      326.15      6.49 o 
   1  -5   9      106.81       95.58      3.11 o 
   3  -5   9      626.89      682.79     13.27 o 
   5  -5   9      254.36      275.81      6.36 o 
   7  -5   9      275.46      268.12      6.10 o 
   9  -5   9       61.58       67.53      3.25 o 
  11  -5   9       64.38       55.80      2.56 o 
 -18  -4   9       36.40       30.98      2.24 o 
 -16  -4   9      163.14      192.55      6.38 o 
 -14  -4   9      454.89      447.46     13.27 o 
 -12  -4   9      996.71      963.50     19.27 o 
 -10  -4   9       52.17       49.25      3.00 o 
  -8  -4   9     1041.04      952.27     27.63 o 
   0  -4   9     2923.30     2961.09     96.06 o 
   2  -4   9      100.79      101.05      6.05 o 
   4  -4   9      111.87      131.50      5.03 o 
   6  -4   9      111.33      106.66      3.19 o 
   8  -4   9       29.07       34.16      2.52 o 
  10  -4   9       25.87       25.22      1.60 o 
  12  -4   9       18.96       16.12      1.14 o 
 -19  -3   9      268.92      276.80      9.34 o 
 -17  -3   9      417.66      421.62     11.94 o 
 -15  -3   9      625.11      694.84     18.97 o 
 -13  -3   9      683.02      665.63     13.34 o 
 -11  -3   9      724.04      731.68     20.53 o 
   1  -3   9      718.58      657.74     24.13 o 
   3  -3   9      421.24      445.02     17.43 o 
   7  -3   9      689.82      637.98     17.65 o 
   9  -3   9      222.41      215.68      5.51 o 
  11  -3   9      668.74      662.43     13.35 o 
  13  -3   9       25.26       32.11      2.39 o 
 -20  -2   9        7.00        9.34      1.31 o 
 -16  -2   9       77.95       89.71      2.40 o 
 -14  -2   9      663.70      676.97     13.54 o 
 -12  -2   9     1197.87     1172.89     33.37 o 
   0  -2   9      452.51      436.49     15.94 o 
   2  -2   9      253.62      284.10     11.63 o 
   4  -2   9       77.43      112.54      3.86 o 
   6  -2   9      608.32      573.24     15.59 o 
   8  -2   9     2444.20     2254.95     56.71 o 
  10  -2   9      195.46      198.42      5.12 o 
  12  -2   9      307.05      314.79      9.96 o 
  14  -2   9        9.23        8.88      1.19 o 
 -17  -1   9      179.60      188.58      5.87 o 
 -15  -1   9     1205.47     1200.09     18.54 o 
 -13  -1   9      990.59      962.66     21.11 o 
 -11  -1   9      295.36      307.14     11.74 o 
  -9  -1   9      818.19      806.62     27.58 o 
  -7  -1   9      225.78      265.37      9.87 o 
  -1  -1   9      757.57      737.47     18.09 o 
   1  -1   9     1024.60      989.40     16.68 o 
   3  -1   9      687.06      708.56     12.17 o 
   5  -1   9      173.85      173.23      5.27 o 
   7  -1   9      140.08      148.78     15.13 o 
   9  -1   9      378.45      340.13     10.17 o 
  11  -1   9      878.27      879.96     30.59 o 
  13  -1   9       96.27       96.59      2.95 o 
  15  -1   9       54.70       57.32      3.91 o 
 -20   0   9        1.07        1.81      0.84 o 
 -18   0   9       20.37       21.21      2.14 o 
 -16   0   9       62.53       60.32      1.79 o 
 -14   0   9     4393.45     4289.41     69.96 o 
 -12   0   9      679.92      696.84     16.41 o 
 -10   0   9      766.49      740.08     25.99 o 
  -8   0   9      326.82      352.45     13.06 o 
  -6   0   9        3.62        8.77      1.25 o 
  -4   0   9      347.06      355.48     12.68 o 
  -2   0   9     8272.04     7733.30    178.67 o 
   0   0   9     1517.36     1393.82     23.17 o 
   2   0   9     1849.40     1949.88     28.83 o 
   4   0   9       78.43       98.52      3.16 o 
   6   0   9      417.22      387.98     14.68 o 
   8   0   9        6.05        5.37      1.16 o 
  10   0   9      812.48      792.23     23.78 o 
  12   0   9        2.12        1.42      0.69 o 
  14   0   9      405.48      404.51     12.59 o 
 -19   1   9      154.70      166.93      6.06 o 
 -17   1   9      177.92      186.53      3.78 o 
 -15   1   9     1201.22     1175.22     18.84 o 
 -13   1   9      990.93      930.06     21.17 o 
 -11   1   9      294.16      288.68     11.84 o 
  -9   1   9      823.90      786.67     27.77 o 
  -7   1   9      230.28      258.75     10.10 o 
  -5   1   9      271.29      275.34     10.34 o 
  -3   1   9     1938.44     2006.47     66.30 o 
  -1   1   9      754.10      752.84     14.66 o 
   1   1   9     1023.28      997.74     16.54 o 
   3   1   9      686.08      703.83     10.88 o 
   5   1   9      177.44      160.93      5.36 o 
   7   1   9      141.50      147.62      6.52 o 
  11   1   9      882.11      855.35     25.67 o 
  13   1   9       98.82      101.29      4.43 o 
  15   1   9       55.92       60.44      2.68 o 
 -20   2   9        6.55       11.16      0.94 o 
 -18   2   9        8.02        7.79      1.62 o 
 -16   2   9       76.90       84.01      2.25 o 
 -14   2   9      666.61      678.49     11.38 o 
 -12   2   9     1189.86     1164.62     25.82 o 
 -10   2   9      707.32      675.51     24.10 o 
  -8   2   9      599.80      587.71     20.97 o 
  -6   2   9      930.32      957.77     32.77 o 
  -4   2   9     2666.31     2687.37     88.63 o 
  -2   2   9       40.49       43.15      1.92 o 
   0   2   9      454.46      431.07      8.99 o 
   2   2   9      251.96      289.48      6.46 o 
   4   2   9       75.81      103.98      3.51 o 
   6   2   9      612.21      567.32     21.11 o 
  10   2   9      197.21      202.07      7.43 o 
  12   2   9      304.28      312.49     10.40 o 
  14   2   9        8.99       11.79      1.35 o 
 -19   3   9      266.00      278.43      8.44 o 
 -17   3   9      415.37      417.73      9.02 o 
 -15   3   9      625.42      699.20     11.64 o 
 -13   3   9      682.99      673.92     11.27 o 
 -11   3   9      714.22      686.44     12.57 o 
  -9   3   9      333.42      326.27      7.74 o 
  -7   3   9      981.87     1060.98     36.39 o 
  -5   3   9      194.11      207.33      8.49 o 
  -3   3   9     2766.39     2732.16     63.76 o 
  -1   3   9     2395.43     2482.15     58.18 o 
   1   3   9      707.47      670.94     13.66 o 
   3   3   9      424.48      446.10     11.91 o 
   5   3   9       55.96       67.43      3.77 o 
   9   3   9      224.84      231.65      7.92 o 
  11   3   9      665.15      649.45     19.51 o 
 -18   4   9       36.83       31.05      2.24 o 
 -16   4   9      160.70      197.85      7.38 o 
 -14   4   9      454.39      474.32     18.00 o 
 -12   4   9     1006.35     1010.23     16.89 o 
 -10   4   9       53.42       59.60      2.00 o 
  -8   4   9     1038.25      981.13     17.08 o 
  -6   4   9     2062.26     1865.44     62.51 o 
  -4   4   9     1104.05     1036.92     35.71 o 
  -2   4   9      786.24      747.55     26.41 o 
   0   4   9     2905.06     2790.05     95.47 o 
   2   4   9      104.86      107.14      5.74 o 
   4   4   9      114.16      117.31      5.92 o 
   6   4   9      111.51       92.20      4.36 o 
   8   4   9       28.91       33.92      2.40 o 
 -17   5   9        1.27        3.82      1.10 o 
 -15   5   9      444.31      446.66      9.43 o 
 -13   5   9      108.21      117.94      3.69 o 
 -11   5   9       55.98       40.20      2.76 o 
  -9   5   9       16.48       29.74      1.93 o 
  -7   5   9     1755.50     1828.37     48.97 o 
  -5   5   9      203.51      214.91      8.62 o 
  -3   5   9     1667.71     1585.98     53.77 o 
  -1   5   9      306.40      318.74     13.10 o 
   3   5   9      624.08      635.46     19.74 o 
   5   5   9      257.05      277.41      9.26 o 
 -14   6   9       61.04       84.71      3.47 o 
 -12   6   9      350.61      307.31      7.00 o 
 -10   6   9      247.20      263.91      8.99 o 
  -8   6   9      213.97      203.41      7.67 o 
  -6   6   9       75.15       69.91      3.67 o 
  -4   6   9      298.40      288.84      9.53 o 
  -2   6   9      585.43      605.79     18.25 o 
   0   6   9      202.79      198.98      7.17 o 
   2   6   9      799.39      788.06     23.09 o 
 -11   7   9      568.45      645.00     18.52 o 
  -9   7   9      233.47      251.33      8.29 o 
  -7   7   9      103.95      110.68      4.46 o 
  -5   7   9       79.93       92.43      4.00 o 
  -3   7   9       51.94       47.80      2.66 o 
  -1   7   9       64.91       71.68      3.23 o 
   1   7   9       17.25       19.29      1.69 o 
  -6   8   9       20.23       24.07      1.56 o 
  -4   8   9       43.25       48.04      2.22 o 
  -2   8   9       34.65       34.72      1.84 o 
 -11  -7  10       46.06       42.70      2.35 o 
  -9  -7  10       64.59       58.90      3.09 o 
  -7  -7  10       12.23       15.30      1.83 o 
  -5  -7  10      364.78      375.86     11.91 o 
  -3  -7  10      477.75      512.87     10.66 o 
  -1  -7  10      537.37      531.09     15.16 o 
   1  -7  10       51.38       52.28      2.81 o 
   3  -7  10      308.33      283.09      8.64 o 
   5  -7  10       12.11       10.48      1.23 o 
 -14  -6  10      434.55      416.21      8.25 o 
 -12  -6  10       66.73       73.60      2.43 o 
 -10  -6  10       29.78       29.09      1.69 o 
  -8  -6  10      142.75      148.15      4.07 o 
  -6  -6  10       98.06      105.54      2.73 o 
  -4  -6  10      598.37      596.04      9.88 o 
  -2  -6  10      980.54     1001.16     15.87 o 
   0  -6  10      904.42      921.22     17.53 o 
   2  -6  10      905.31      996.56     18.77 o 
   4  -6  10      349.29      333.47      7.26 o 
   6  -6  10      162.20      154.72      3.83 o 
   8  -6  10       64.58       63.28      2.32 o 
 -17  -5  10       46.95       41.29      2.47 o 
 -15  -5  10       52.18       51.06      2.60 o 
 -13  -5  10       62.60       58.83      2.26 o 
 -11  -5  10      378.94      351.21      7.85 o 
  -9  -5  10     1315.07     1376.36     26.16 o 
  -7  -5  10      258.06      268.07      5.27 o 
  -5  -5  10       66.59       60.74      2.07 o 
  -3  -5  10     1478.44     1486.26     22.91 o 
  -1  -5  10      283.05      294.92      6.81 o 
   1  -5  10      613.21      670.84     13.41 o 
   3  -5  10      294.46      245.92      5.84 o 
   5  -5  10      316.17      285.14     10.82 o 
   7  -5  10       24.67       22.73      1.45 o 
   9  -5  10      117.25      104.29      4.05 o 
 -16  -4  10      301.60      266.95      8.22 o 
 -14  -4  10      745.07      789.91     21.09 o 
 -12  -4  10      174.33      170.22      4.63 o 
 -10  -4  10      611.77      665.88     11.00 o 
  -8  -4  10      350.92      302.31     10.21 o 
  -6  -4  10      450.69      435.52     13.58 o 
  -2  -4  10     1350.35     1240.42     42.97 o 
   0  -4  10       27.66       16.96      2.57 o 
   2  -4  10      165.21      164.79      4.92 o 
   4  -4  10      143.23      148.10      4.04 o 
   6  -4  10      375.24      388.96     11.88 o 
   8  -4  10      202.52      198.83      6.73 o 
  10  -4  10       85.61       76.04      2.80 o 
 -17  -3  10      179.86      167.93      5.84 o 
 -15  -3  10     1231.69     1280.46     33.56 o 
 -13  -3  10     1006.36      979.94     19.01 o 
 -11  -3  10     1401.74     1399.45     38.08 o 
  -1  -3  10       77.69       91.41      5.08 o 
   1  -3  10      522.88      585.70     21.98 o 
   3  -3  10      621.41      596.34     22.63 o 
   5  -3  10      365.07      385.34     11.39 o 
   7  -3  10      684.09      642.71     17.73 o 
   9  -3  10      517.42      515.41     10.92 o 
  11  -3  10      188.49      210.56      6.23 o 
  13  -3  10       86.76       63.28      2.94 o 
 -16  -2  10       71.91       70.80      3.41 o 
 -14  -2  10      290.92      319.35      7.12 o 
 -12  -2  10      205.26      196.04      7.17 o 
   0  -2  10     2051.72     2133.05     69.81 o 
   2  -2  10      165.35      157.79      7.45 o 
   4  -2  10     1155.09     1084.84     27.02 o 
   6  -2  10     1844.60     1801.40     44.01 o 
   8  -2  10     1117.05     1036.70     20.15 o 
  10  -2  10      121.20      107.86      3.33 o 
  12  -2  10       79.26       85.02      2.70 o 
 -15  -1  10      113.05      113.51      3.30 o 
 -13  -1  10     2641.16     2489.61     81.26 o 
 -11  -1  10      261.08      241.40      9.94 o 
  -9  -1  10     1049.40      994.88     34.50 o 
  -1  -1  10       82.99       84.66      4.14 o 
   1  -1  10      289.49      318.67      6.83 o 
   3  -1  10     1556.98     1527.17     30.03 o 
   5  -1  10     1298.38     1237.80     30.72 o 
   7  -1  10      521.62      497.86     19.33 o 
   9  -1  10      128.09      151.45      4.16 o 
  11  -1  10      289.38      313.96      7.12 o 
  13  -1  10      176.46      195.44      4.60 o 
 -18   0  10       96.48       90.06      4.02 o 
 -16   0  10     1245.76     1229.54     32.80 o 
 -14   0  10      994.05      898.84     24.66 o 
 -12   0  10       27.03       25.45      2.49 o 
 -10   0  10     1245.75     1288.41     43.84 o 
  -8   0  10       37.13       60.98      3.42 o 
  -6   0  10      972.33      966.11     32.76 o 
  -4   0  10     3087.86     3403.40    111.50 o 
  -2   0  10     8764.64     8756.28    288.14 o 
   0   0  10      413.50      399.57      7.20 o 
   2   0  10     1605.63     1517.67     29.31 o 
   4   0  10       31.22       35.10      2.08 o 
   6   0  10       20.61       27.74      2.11 o 
  10   0  10        0.60        2.16      1.09 o 
  12   0  10      182.97      188.54      7.09 o 
  14   0  10       22.03       25.07      1.86 o 
 -19   1  10       42.02       42.09      3.27 o 
 -17   1  10      156.93      163.23      5.28 o 
 -15   1  10      112.83      106.62      3.59 o 
 -13   1  10     2652.89     2362.89     81.33 o 
 -11   1  10      259.86      246.36     10.21 o 
  -9   1  10     1053.39     1026.31     34.81 o 
  -7   1  10     2147.51     2162.63     71.80 o 
  -5   1  10     2841.84     2947.24     97.03 o 
  -3   1  10       90.78      101.59      4.61 o 
  -1   1  10       84.44       88.60      2.62 o 
   1   1  10      289.17      313.51      5.73 o 
   3   1  10     1538.12     1518.02     25.84 o 
   5   1  10     1298.99     1230.88     43.63 o 
   7   1  10      520.29      534.15     19.42 o 
   9   1  10      126.07      147.47      6.10 o 
  11   1  10      286.78      315.07     10.67 o 
  13   1  10      175.04      186.95      6.81 o 
 -20   2  10       10.09        9.01      1.31 o 
 -18   2  10      115.76      128.76      3.71 o 
 -16   2  10       68.80       67.31      2.79 o 
 -14   2  10      293.00      329.91      7.68 o 
 -12   2  10      203.74      190.91      6.89 o 
  -8   2  10        6.93       21.54      2.08 o 
  -6   2  10      180.42      201.81      8.28 o 
  -4   2  10     2338.01     2517.26     83.27 o 
  -2   2  10     2853.14     2863.71     66.71 o 
   0   2  10     2052.22     2060.91     49.09 o 
   2   2  10      164.50      151.11      5.25 o 
   4   2  10     1158.73     1057.51     38.17 o 
   6   2  10     1846.47     1746.74     62.67 o 
   8   2  10     1107.79     1011.82     29.67 o 
  10   2  10      125.40      113.86      4.93 o 
  12   2  10       81.38       85.76      3.93 o 
 -19   3  10       82.21       92.17      3.85 o 
 -17   3  10      179.21      177.93      4.70 o 
 -15   3  10     1232.18     1311.34     24.69 o 
 -13   3  10     1012.53      975.25     19.45 o 
 -11   3  10     1409.34     1354.42     50.32 o 
  -9   3  10     1442.32     1324.29     45.27 o 
  -7   3  10      162.15      152.25      6.89 o 
  -5   3  10      505.39      510.52     18.52 o 
  -3   3  10      151.49      135.01      6.18 o 
  -1   3  10       80.35       93.57      3.51 o 
   1   3  10      530.82      595.77     21.60 o 
   3   3  10      616.66      595.34     15.54 o 
   5   3  10      366.53      372.41     14.63 o 
   7   3  10      678.54      632.63     19.11 o 
   9   3  10      512.04      527.85     15.98 o 
  11   3  10      186.76      213.03      7.38 o 
 -18   4  10       38.29       41.46      2.55 o 
 -16   4  10      304.26      276.28      9.32 o 
 -14   4  10      746.54      778.75     15.65 o 
 -12   4  10      177.35      178.15      4.93 o 
 -10   4  10      615.07      664.83     20.45 o 
  -8   4  10      338.47      306.42      8.09 o 
  -6   4  10      448.98      438.84     13.74 o 
  -4   4  10      176.08      215.91      9.12 o 
   0   4  10       26.95       16.13      2.29 o 
   2   4  10      164.79      159.31      7.28 o 
   6   4  10      377.88      399.37     12.54 o 
   8   4  10      202.83      181.16      6.79 o 
  10   4  10       87.42       75.96      3.41 o 
 -17   5  10       45.08       42.48      2.42 o 
 -15   5  10       54.18       53.61      4.13 o 
 -13   5  10       65.03       59.75      2.44 o 
 -11   5  10      385.63      352.15      8.29 o 
  -9   5  10     1310.69     1365.19     27.55 o 
  -7   5  10      258.98      274.18      6.84 o 
  -5   5  10       64.53       63.57      4.31 o 
   1   5  10      612.61      677.34     20.07 o 
   3   5  10      297.26      230.73      8.32 o 
   5   5  10      315.15      291.61      9.54 o 
   7   5  10       25.20       22.13      1.82 o 
 -14   6  10      433.69      428.81     15.90 o 
 -12   6  10       67.50       80.81      6.97 o 
 -10   6  10       29.02       30.37      2.26 o 
  -8   6  10      143.84      135.99      5.60 o 
  -6   6  10       94.80      105.03      4.60 o 
  -4   6  10      597.83      551.93     17.53 o 
  -2   6  10      976.49     1002.21     28.80 o 
   0   6  10      908.08      893.92     26.30 o 
   2   6  10      901.31      970.58     28.25 o 
   4   6  10      347.69      340.64     10.61 o 
 -11   7  10       45.39       41.33      2.19 o 
  -9   7  10       62.16       60.01      2.91 o 
  -7   7  10       12.44       12.20      1.47 o 
  -5   7  10      363.68      382.35     11.82 o 
  -3   7  10      475.77      519.39     15.42 o 
  -1   7  10      539.47      532.18     15.81 o 
   1   7  10       51.89       49.34      2.56 o 
  -9  -7  11      122.58      120.03      4.63 o 
  -7  -7  11      225.48      223.85      7.65 o 
  -5  -7  11       68.47       75.10      2.48 o 
  -3  -7  11      159.45      164.88      7.11 o 
  -1  -7  11      354.92      363.03     10.96 o 
   1  -7  11       64.16       62.80      2.95 o 
   3  -7  11       14.04        6.79      1.06 o 
 -14  -6  11      132.47      131.52      4.37 o 
 -12  -6  11      137.01      120.80      3.29 o 
 -10  -6  11      489.50      504.10     10.40 o 
  -8  -6  11       97.62       99.05      3.16 o 
  -6  -6  11      297.16      295.97      5.52 o 
  -4  -6  11      577.05      633.42     11.46 o 
  -2  -6  11      548.15      608.53     12.23 o 
   0  -6  11      183.09      203.88      5.11 o 
   2  -6  11       94.33      108.26      3.24 o 
   4  -6  11       61.17       53.45      2.04 o 
   6  -6  11       97.94       86.19      3.53 o 
 -15  -5  11      466.97      440.88     12.28 o 
 -13  -5  11       79.78       76.21      3.51 o 
 -11  -5  11       73.76       93.12      3.19 o 
  -9  -5  11      594.09      603.23     10.07 o 
  -7  -5  11      110.79      113.82      2.91 o 
  -5  -5  11      516.68      556.66      9.27 o 
  -3  -5  11      688.35      716.73     11.72 o 
  -1  -5  11      203.13      195.13      5.21 o 
   1  -5  11      706.81      595.11     12.21 o 
   3  -5  11      479.07      530.12     10.91 o 
   5  -5  11      176.23      173.14      4.82 o 
   7  -5  11      200.33      178.56      6.19 o 
   9  -5  11       83.47       91.25      3.54 o 
 -16  -4  11     1165.23     1241.77     31.63 o 
 -14  -4  11      678.86      619.82     13.49 o 
 -12  -4  11      920.57      862.08     16.99 o 
 -10  -4  11     1481.45     1500.93     23.26 o 
  -8  -4  11     1273.38     1260.68     23.78 o 
  -6  -4  11      362.71      327.17      7.47 o 
  -4  -4  11     1452.93     1494.37     40.79 o 
  -2  -4  11      866.00      871.25     31.24 o 
   0  -4  11      470.19      503.67     12.19 o 
   2  -4  11      220.52      258.61      6.07 o 
   4  -4  11      160.07      162.20      4.27 o 
   6  -4  11       48.04       49.96      3.04 o 
   8  -4  11      287.53      268.02      8.43 o 
  10  -4  11      142.25      156.12      5.25 o 
 -17  -3  11      122.98      131.03      4.81 o 
 -15  -3  11      898.82      877.02     23.67 o 
 -13  -3  11      459.26      440.45      7.75 o 
 -11  -3  11      217.93      208.98      4.35 o 
  -9  -3  11     2993.24     2877.51     77.57 o 
  -1  -3  11      141.50      131.83      6.60 o 
   1  -3  11     3806.20     3846.98    124.94 o 
   3  -3  11      109.61      111.78      6.72 o 
   5  -3  11      448.27      460.53     13.26 o 
   7  -3  11      211.45      187.85      6.69 o 
   9  -3  11      607.43      638.32     13.02 o 
  11  -3  11       11.76       10.84      1.03 o 
 -16  -2  11      251.49      251.08      8.05 o 
 -14  -2  11      425.22      410.49      7.20 o 
 -12  -2  11      784.31      790.49     15.52 o 
   0  -2  11      211.18      235.32      9.89 o 
   2  -2  11       72.30       59.79      4.38 o 
   4  -2  11     1233.39     1260.43     43.85 o 
   6  -2  11      688.02      636.35     17.58 o 
   8  -2  11       49.99       55.21      2.26 o 
  10  -2  11      183.89      187.86      4.81 o 
  12  -2  11      172.86      192.88      4.58 o 
 -17  -1  11       15.71       13.91      1.85 o 
 -15  -1  11      284.39      286.70      6.41 o 
 -13  -1  11      867.70      897.15     17.64 o 
   1  -1  11      450.33      451.02      9.67 o 
   3  -1  11     4627.51     4348.69    136.71 o 
   5  -1  11     1429.90     1338.88     46.12 o 
   7  -1  11       72.79       67.47      3.82 o 
   9  -1  11       89.10       89.24      2.92 o 
  11  -1  11      192.27      187.75      4.68 o 
  13  -1  11      110.98      119.80      4.68 o 
 -18   0  11      247.90      269.64      8.66 o 
 -16   0  11       23.08       21.00      2.30 o 
 -14   0  11      306.42      287.89      9.55 o 
 -12   0  11      995.20      986.83     21.85 o 
 -10   0  11     2573.54     2511.18     83.50 o 
  -8   0  11      180.51      204.02      8.35 o 
  -6   0  11      762.53      891.74     30.48 o 
  -4   0  11     7367.60     7065.93    231.57 o 
   0   0  11       51.52       61.84      2.25 o 
   2   0  11     2930.43     2790.96    167.50 o 
   4   0  11      789.05      793.94     28.31 o 
   6   0  11      119.77      121.61      5.54 o 
   8   0  11      166.92      155.57      6.36 o 
  10   0  11       64.49       68.70      3.80 o 
  12   0  11      604.76      616.36     18.44 o 
 -19   1  11      220.30      216.24      8.79 o 
 -17   1  11       15.70       17.07      1.54 o 
 -15   1  11      281.35      280.00      6.81 o 
 -13   1  11      877.90      876.06     17.68 o 
 -11   1  11      431.57      396.77     15.27 o 
  -9   1  11      148.76      179.87      7.82 o 
  -7   1  11     1395.26     1530.79     51.53 o 
  -5   1  11     1989.90     1970.26     65.56 o 
  -3   1  11      354.07      343.87     12.77 o 
  -1   1  11     1522.70     1553.23     35.67 o 
   1   1  11      448.90      435.18     12.03 o 
   3   1  11     4635.45     4384.44    150.39 o 
   5   1  11     1435.83     1271.75     45.98 o 
   7   1  11       71.20       58.68      3.43 o 
   9   1  11       89.54       84.11      4.26 o 
  11   1  11      191.71      191.43      7.06 o 
  13   1  11      112.58      120.82      4.60 o 
 -20   2  11       15.39       20.86      1.72 o 
 -18   2  11       95.53      101.64      3.18 o 
 -16   2  11      252.76      257.23      6.32 o 
 -14   2  11      418.73      407.18      7.54 o 
 -12   2  11      782.18      756.58     17.05 o 
  -8   2  11      343.33      362.06     13.85 o 
  -6   2  11       98.10      103.78      5.14 o 
  -4   2  11       15.39       25.60      2.14 o 
  -2   2  11     1892.76     1732.09     58.08 o 
   0   2  11      216.55      230.10      6.81 o 
   2   2  11       71.94       70.51      6.64 o 
   4   2  11     1229.58     1221.23     43.82 o 
   8   2  11       48.50       45.43      2.99 o 
  10   2  11      189.78      197.80      7.15 o 
  12   2  11      174.33      196.14      6.77 o 
 -19   3  11      215.72      234.46      7.34 o 
 -17   3  11      124.72      136.43      3.92 o 
 -15   3  11      887.91      902.10     20.58 o 
 -13   3  11      458.47      449.90      9.87 o 
 -11   3  11      227.18      216.49      5.58 o 
  -9   3  11     2979.49     2870.92     60.40 o 
  -7   3  11      125.94      135.47      6.45 o 
  -5   3  11      460.28      487.84     17.96 o 
  -3   3  11     1821.01     1747.53     58.84 o 
  -1   3  11      141.24      127.38      6.24 o 
   1   3  11     3805.15     3658.68    124.14 o 
   3   3  11      112.28      119.17      5.48 o 
   5   3  11      454.83      440.08     14.05 o 
   7   3  11      213.79      189.90      7.02 o 
   9   3  11      608.08      646.01     19.15 o 
  11   3  11       12.03       14.23      1.55 o 
 -18   4  11        5.45        4.47      1.28 o 
 -16   4  11     1160.34     1230.18     32.73 o 
 -14   4  11      680.40      626.65     10.64 o 
 -12   4  11      927.40      855.15     17.34 o 
 -10   4  11     1500.59     1528.55     55.00 o 
  -8   4  11     1268.71     1291.47     36.41 o 
  -6   4  11      365.14      323.53      8.50 o 
  -4   4  11     1442.21     1479.19     67.84 o 
   4   4  11      158.83      150.33      6.08 o 
   6   4  11       47.45       52.41      3.00 o 
   8   4  11      291.04      260.80      8.76 o 
  10   4  11      140.02      147.58      5.36 o 
 -15   5  11      464.19      455.22     13.32 o 
 -13   5  11       79.71       78.60      2.80 o 
 -11   5  11       76.35       88.66      3.14 o 
  -9   5  11      587.58      591.81     13.00 o 
  -7   5  11      109.61      107.00      3.62 o 
  -5   5  11      511.96      511.30     12.51 o 
  -3   5  11      676.24      690.21     20.98 o 
  -1   5  11      203.15      188.67      7.01 o 
   1   5  11      702.97      621.21     18.28 o 
   3   5  11      480.68      539.95     16.28 o 
   5   5  11      179.63      169.54      6.29 o 
   7   5  11      200.11      185.22      6.36 o 
 -14   6  11      130.29      143.26      7.14 o 
 -12   6  11      136.64      127.30      3.56 o 
 -10   6  11      488.01      508.77     15.28 o 
  -8   6  11       94.05       95.18      4.26 o 
  -6   6  11      290.42      276.80      9.59 o 
  -4   6  11      580.30      623.15     18.82 o 
  -2   6  11      537.37      604.04     18.15 o 
   0   6  11      181.43      207.16      7.30 o 
   2   6  11       94.33      105.63      4.43 o 
   4   6  11       59.30       61.14      2.85 o 
  -9   7  11      122.25      117.20      4.43 o 
  -7   7  11      226.36      227.13      7.51 o 
  -5   7  11       69.33       75.92      3.41 o 
  -3   7  11      162.29      167.47      5.88 o 
  -1   7  11      360.39      376.67     11.39 o 
   1   7  11       65.70       58.92      2.74 o 
  -9  -7  12      167.88      165.22      5.90 o 
  -7  -7  12      111.22      121.61      3.17 o 
  -5  -7  12      212.55      202.92      7.17 o 
  -3  -7  12       90.48       78.58      2.40 o 
  -1  -7  12      260.65      288.97      8.93 o 
   1  -7  12       26.34       30.14      1.32 o 
 -12  -6  12      442.71      464.38     11.90 o 
 -10  -6  12       14.43       15.42      1.25 o 
  -8  -6  12       61.83       59.39      1.91 o 
  -6  -6  12       14.36       18.46      1.21 o 
  -4  -6  12      435.65      445.81      7.79 o 
  -2  -6  12      221.25      231.90      5.51 o 
   0  -6  12      554.71      621.58     12.35 o 
   2  -6  12      153.79      151.50      3.95 o 
   4  -6  12        2.22        2.68      0.69 o 
 -15  -5  12      216.98      199.87      6.28 o 
 -13  -5  12       46.22       59.47      2.18 o 
 -11  -5  12      190.45      181.70      8.15 o 
  -9  -5  12       38.27       37.32      1.59 o 
  -7  -5  12      472.12      479.07      8.37 o 
  -5  -5  12       91.18       88.37      2.50 o 
  -3  -5  12      220.39      214.25      4.43 o 
  -1  -5  12        9.94        7.86      1.12 o 
   1  -5  12       18.43       25.33      1.73 o 
   3  -5  12      175.84      163.79      4.32 o 
   5  -5  12        3.52        5.88      1.18 o 
   7  -5  12        1.85        2.59      0.96 o 
 -16  -4  12       23.43       15.86      1.63 o 
 -14  -4  12      714.70      743.65     15.09 o 
 -12  -4  12      281.65      288.79      5.41 o 
 -10  -4  12      561.16      589.78     10.01 o 
  -8  -4  12      703.90      693.08     11.54 o 
  -6  -4  12      489.33      500.59      8.72 o 
  -4  -4  12     1664.82     1659.36     25.40 o 
  -2  -4  12      573.78      567.40     11.62 o 
   0  -4  12       78.30       59.01      2.40 o 
   2  -4  12       28.54       32.66      1.81 o 
   4  -4  12       14.07       20.32      2.19 o 
   6  -4  12      232.12      226.00      7.58 o 
   8  -4  12      353.41      340.46     10.26 o 
  10  -4  12       66.83       65.36      2.75 o 
 -17  -3  12      841.23      879.94     22.87 o 
 -15  -3  12       77.12       80.27      3.72 o 
 -13  -3  12       91.94       89.12      2.46 o 
 -11  -3  12      448.99      415.33      7.26 o 
  -9  -3  12      238.61      233.59      5.85 o 
  -7  -3  12       33.41       43.88      2.95 o 
  -1  -3  12      420.94      360.73     14.79 o 
   1  -3  12      529.30      535.69     20.79 o 
   3  -3  12       13.28       13.19      1.83 o 
   5  -3  12      332.56      321.87     10.27 o 
   7  -3  12      279.48      305.72      9.53 o 
   9  -3  12      237.49      240.19      5.57 o 
  11  -3  12       92.78       86.09      2.43 o 
 -16  -2  12      192.18      200.47      6.57 o 
 -14  -2  12      405.92      397.13      7.03 o 
 -12  -2  12       55.42       64.18      2.07 o 
 -10  -2  12       28.70       29.14      2.71 o 
   0  -2  12      422.87      417.40     16.48 o 
   2  -2  12       96.53       92.64      5.65 o 
   4  -2  12      351.12      289.24      9.12 o 
   6  -2  12      179.11      166.35      6.04 o 
   8  -2  12       13.61       13.86      1.96 o 
  10  -2  12      134.43      136.14      3.72 o 
 -17  -1  12      689.49      692.46     13.23 o 
 -15  -1  12      106.47      121.24      6.35 o 
 -13  -1  12      677.48      685.24     13.99 o 
 -11  -1  12      401.02      390.54     12.42 o 
  -1  -1  12        8.27        7.83      1.60 o 
   1  -1  12      879.75      955.10     26.38 o 
   3  -1  12     2363.85     2233.55     79.29 o 
   7  -1  12      748.68      703.27     20.91 o 
   9  -1  12      436.94      423.03     15.96 o 
  11  -1  12      220.93      235.35      8.23 o 
 -18   0  12      296.82      302.71      9.48 o 
 -16   0  12      438.42      444.57     13.42 o 
 -14   0  12      841.04      857.42     17.22 o 
 -12   0  12      389.24      358.04      7.03 o 
 -10   0  12      208.42      190.04      8.23 o 
  -8   0  12     1756.78     1724.08     57.85 o 
  -6   0  12     1946.75     1760.85     58.77 o 
   0   0  12      699.04      554.02     19.30 o 
   2   0  12      515.72      517.29     18.45 o 
   4   0  12        1.50        4.90      0.94 o 
   6   0  12      195.37      167.46      6.54 o 
   8   0  12       76.06       67.43      3.79 o 
  10   0  12      336.33      366.87     11.99 o 
  12   0  12        6.86        6.79      1.22 o 
 -19   1  12      137.04      130.94      5.20 o 
 -17   1  12      684.20      682.52     13.65 o 
 -15   1  12      105.99      108.99      4.71 o 
 -13   1  12      671.42      671.68     14.01 o 
 -11   1  12      396.73      381.75      9.58 o 
  -9   1  12      395.07      346.09     13.43 o 
  -7   1  12      181.24      180.66      7.74 o 
  -5   1  12      629.31      631.46     22.31 o 
  -3   1  12       91.88       95.21      4.70 o 
  -1   1  12        7.92        7.74      1.49 o 
   1   1  12      879.92      954.48     31.84 o 
   3   1  12     2345.36     2338.79     79.34 o 
   7   1  12      741.28      674.61     20.67 o 
   9   1  12      432.38      435.78     13.72 o 
  11   1  12      220.03      247.09      8.31 o 
 -18   2  12      700.51      730.74     14.18 o 
 -16   2  12      190.39      197.57      5.26 o 
 -14   2  12      407.66      394.92      7.36 o 
 -12   2  12       55.69       53.58      2.52 o 
 -10   2  12       28.12       22.95      1.75 o 
  -8   2  12      400.62      393.77     15.04 o 
  -6   2  12      133.38      142.68      6.58 o 
  -4   2  12     1470.87     1442.25     48.92 o 
  -2   2  12     1320.31     1302.65     44.40 o 
   0   2  12      431.93      431.73     16.10 o 
   2   2  12       99.22       93.00      3.31 o 
   6   2  12      179.11      163.25      6.40 o 
   8   2  12       13.25       18.89      2.06 o 
  10   2  12      136.64      148.20      5.62 o 
 -19   3  12      227.26      227.08      7.07 o 
 -17   3  12      837.79      876.51     16.88 o 
 -15   3  12       74.73       79.76      2.58 o 
 -13   3  12       88.10       81.06      3.09 o 
 -11   3  12      450.10      385.15      9.12 o 
  -9   3  12      233.57      231.48      6.84 o 
  -7   3  12       33.99       36.30      2.12 o 
  -5   3  12       34.24       35.62      2.86 o 
  -3   3  12     1442.31     1216.65     41.86 o 
  -1   3  12      422.49      374.77     14.46 o 
   1   3  12      527.00      533.30     14.11 o 
   5   3  12      333.59      337.89     10.92 o 
   7   3  12      279.00      301.11     10.11 o 
   9   3  12      237.46      235.19      8.10 o 
  11   3  12       95.57       84.67      3.50 o 
 -16   4  12       23.47       15.39      2.28 o 
 -14   4  12      722.23      782.85     12.70 o 
 -12   4  12      277.61      270.02      6.76 o 
 -10   4  12      558.37      598.57     18.60 o 
  -8   4  12      701.04      701.09     21.28 o 
  -6   4  12      491.40      518.87     16.18 o 
  -4   4  12     1669.10     1660.50     46.28 o 
   2   4  12       27.99       34.51      2.50 o 
   4   4  12       14.26       16.30      1.88 o 
   6   4  12      234.93      223.85      7.85 o 
   8   4  12      352.72      356.16     10.97 o 
  10   4  12       67.69       61.01      2.74 o 
 -15   5  12      217.31      210.86      7.28 o 
 -13   5  12       44.25       54.50      4.34 o 
 -11   5  12      189.95      184.73      4.96 o 
  -9   5  12       36.74       34.11      2.64 o 
  -7   5  12      474.63      477.52     10.72 o 
  -5   5  12       86.52       84.58      3.07 o 
  -3   5  12      219.96      207.61      7.59 o 
  -1   5  12       10.28        7.12      1.39 o 
   1   5  12       18.25       25.65      2.22 o 
   3   5  12      175.25      167.20      6.24 o 
   5   5  12        3.49        4.80      1.09 o 
   7   5  12        1.78        0.70      0.69 o 
 -12   6  12      442.07      498.50     10.02 o 
 -10   6  12       15.37       15.64      1.62 o 
  -8   6  12       64.24       70.44      3.29 o 
  -6   6  12       13.94       17.67      1.85 o 
  -4   6  12      436.82      454.40     13.85 o 
  -2   6  12      220.32      217.28      7.81 o 
   0   6  12      556.84      626.43     18.48 o 
   2   6  12      153.80      154.36      5.61 o 
   4   6  12        2.39        2.59      0.80 o 
  -9   7  12      166.82      180.90      5.83 o 
  -7   7  12      112.14      127.69      4.60 o 
  -5   7  12      213.81      205.78      6.79 o 
  -3   7  12       89.65       79.28      3.38 o 
  -1   7  12      261.49      305.74      9.30 o 
   1   7  12       26.99       32.01      1.79 o 
  -7  -7  13      284.42      313.22      5.32 o 
  -5  -7  13      265.77      310.56      5.27 o 
  -3  -7  13      520.44      560.12     10.69 o 
  -1  -7  13      373.99      359.18      7.14 o 
 -12  -6  13       43.00       42.35      1.66 o 
 -10  -6  13       23.14       25.21      1.69 o 
  -8  -6  13       80.34       69.93      2.53 o 
  -6  -6  13      574.78      603.69      9.98 o 
  -4  -6  13       61.92       57.69      1.87 o 
  -2  -6  13      575.53      571.80     11.46 o 
   0  -6  13      695.69      764.48     14.82 o 
   2  -6  13       24.96       33.98      1.54 o 
   4  -6  13       67.02       76.98      2.18 o 
 -15  -5  13      257.55      263.28      7.74 o 
 -13  -5  13       84.10       93.95      2.82 o 
 -11  -5  13       46.92       53.32      1.78 o 
  -9  -5  13       41.48       46.56      1.77 o 
  -7  -5  13      262.27      276.74      5.39 o 
  -5  -5  13      162.97      168.19      3.73 o 
  -3  -5  13       61.59       64.99      2.56 o 
  -1  -5  13      322.62      293.59      6.82 o 
   1  -5  13      123.96      115.11      3.39 o 
   3  -5  13       40.43       48.06      2.00 o 
   5  -5  13        7.75       11.05      1.50 o 
   7  -5  13        7.97        6.40      1.04 o 
 -16  -4  13      158.23      160.22      5.33 o 
 -14  -4  13      151.89      159.50      4.18 o 
 -12  -4  13      880.21      903.33     14.40 o 
 -10  -4  13      492.83      502.82      8.61 o 
  -8  -4  13      902.69      895.57     14.44 o 
  -6  -4  13       55.04       57.55      2.02 o 
  -4  -4  13      626.80      608.43     10.14 o 
  -2  -4  13     1973.35     2006.22     36.51 o 
   0  -4  13       81.16       97.78      3.18 o 
   2  -4  13      105.15      110.65      3.40 o 
   4  -4  13       74.49       82.29      3.90 o 
   6  -4  13      148.85      136.96      5.21 o 
   8  -4  13       83.69       78.79      3.31 o 
 -17  -3  13       50.59       43.98      2.43 o 
 -15  -3  13      601.17      668.52     10.88 o 
 -13  -3  13      459.46      462.27      8.02 o 
 -11  -3  13      304.49      293.28      5.66 o 
  -9  -3  13       64.82       56.19      1.99 o 
  -7  -3  13     1595.13     1612.17     30.55 o 
  -5  -3  13      483.01      473.39     10.08 o 
  -3  -3  13      251.20      195.00      5.56 o 
  -1  -3  13      800.92      746.77     14.61 o 
   1  -3  13      411.57      392.63     11.94 o 
   3  -3  13      636.99      642.75     17.87 o 
   5  -3  13      407.47      365.13     11.24 o 
   7  -3  13      284.17      279.24      8.72 o 
   9  -3  13       19.37       24.08      1.85 o 
 -16  -2  13       70.41       68.30      3.16 o 
 -14  -2  13      347.23      373.92      6.62 o 
 -12  -2  13     1169.43     1146.69     18.19 o 
 -10  -2  13      151.57      136.21      4.05 o 
  -8  -2  13       20.97       20.13      2.28 o 
  -2  -2  13      548.39      489.86     18.59 o 
   0  -2  13      113.57      111.88      6.33 o 
   2  -2  13     1729.26     1564.33     41.35 o 
   4  -2  13       13.41       19.36      2.07 o 
   6  -2  13      131.92      116.76      4.79 o 
   8  -2  13      103.70       92.85      2.93 o 
  10  -2  13       45.83       53.89      1.90 o 
 -19  -1  13       49.92       53.47      2.62 o 
 -17  -1  13      110.07      107.65      4.50 o 
 -15  -1  13      182.50      175.86      4.81 o 
 -13  -1  13      904.26      893.20     18.12 o 
 -11  -1  13      675.38      677.60     13.96 o 
  -9  -1  13       73.89       77.53      4.07 o 
  -1  -1  13      190.74      198.55      8.78 o 
   3  -1  13     1784.90     1587.77     55.91 o 
   5  -1  13       87.17       80.24      4.14 o 
   7  -1  13      226.09      226.12      8.27 o 
   9  -1  13       37.44       35.82      2.59 o 
  11  -1  13      137.60      151.80      5.58 o 
 -20   0  13       26.31       25.03      1.67 o 
 -18   0  13      185.46      185.35      6.46 o 
 -16   0  13      677.82      681.82     19.29 o 
 -14   0  13     2865.75     2866.75     53.40 o 
 -12   0  13      386.52      395.50      8.87 o 
 -10   0  13      423.79      424.79     10.66 o 
   2   0  13     1004.49     1043.89     36.48 o 
   6   0  13       87.50       78.91      4.04 o 
   8   0  13       59.48       51.79      3.21 o 
  10   0  13       13.96       14.94      1.71 o 
 -19   1  13       48.46       55.68      2.79 o 
 -17   1  13      110.66       99.34      4.54 o 
 -15   1  13      182.18      181.42      4.89 o 
 -13   1  13      899.94      920.58     18.21 o 
 -11   1  13      676.51      681.82     12.16 o 
  -9   1  13       73.93       81.18      3.11 o 
  -7   1  13       13.89       16.23      2.08 o 
  -5   1  13     1916.07     1850.30     61.99 o 
  -3   1  13      272.15      268.85     10.67 o 
  -1   1  13      191.56      196.68      8.42 o 
   1   1  13     1080.30     1127.23     39.33 o 
   3   1  13     1782.15     1619.23     55.93 o 
   5   1  13       90.55       82.63      4.03 o 
   7   1  13      226.85      227.71      8.19 o 
   9   1  13       37.12       34.20      2.53 o 
  11   1  13      138.85      157.53      5.61 o 
 -18   2  13       19.69       23.17      1.64 o 
 -16   2  13       71.04       74.25      2.84 o 
 -14   2  13      347.24      357.59      6.89 o 
 -12   2  13     1168.15     1131.44     22.37 o 
 -10   2  13      149.22      137.88      4.04 o 
  -8   2  13       20.23       18.49      1.56 o 
  -6   2  13      145.81      170.20      7.58 o 
  -4   2  13       76.56       75.16      4.35 o 
  -2   2  13      544.58      490.12     18.23 o 
   0   2  13      118.13      112.96      5.95 o 
   2   2  13     1733.09     1662.44     56.51 o 
   4   2  13       12.57       15.77      1.88 o 
   6   2  13      128.91      120.63      5.09 o 
   8   2  13      101.90       99.85      4.39 o 
  10   2  13       45.15       47.99      2.75 o 
 -17   3  13       51.35       50.76      4.98 o 
 -15   3  13      601.12      676.65     11.27 o 
 -13   3  13      459.13      458.63     10.09 o 
 -11   3  13      308.45      300.32     10.64 o 
  -9   3  13       61.03       53.08      3.84 o 
  -7   3  13     1592.57     1580.14     44.68 o 
  -5   3  13      485.64      470.38     18.20 o 
  -3   3  13      249.19      201.50      8.83 o 
   3   3  13      640.70      628.43     19.10 o 
   5   3  13      406.64      377.39     12.01 o 
   7   3  13      288.06      275.30      9.28 o 
   9   3  13       18.64       24.48      1.92 o 
 -16   4  13      161.71      163.48      6.31 o 
 -14   4  13      150.08      162.31      3.73 o 
 -12   4  13      875.06      903.40     26.65 o 
 -10   4  13      489.29      468.46     15.84 o 
  -8   4  13      905.60      891.99     18.48 o 
  -6   4  13       55.97       59.10      2.50 o 
  -4   4  13      621.89      590.57     12.89 o 
  -2   4  13     1968.68     1995.16     55.63 o 
   0   4  13       79.07      100.26      4.51 o 
   2   4  13      103.76      117.37      4.93 o 
   4   4  13       74.23       77.16      3.79 o 
   6   4  13      150.63      141.43      5.40 o 
   8   4  13       80.91       77.63      3.37 o 
 -15   5  13      259.99      275.81      8.73 o 
 -13   5  13       85.34       99.47      5.02 o 
 -11   5  13       46.98       50.78      2.16 o 
  -9   5  13       41.03       51.78      2.83 o 
  -7   5  13      261.96      277.69      6.81 o 
  -5   5  13      163.21      158.68      6.20 o 
  -3   5  13       61.66       59.67      3.27 o 
  -1   5  13      325.11      301.70      9.93 o 
   1   5  13      123.87      105.18      4.66 o 
   3   5  13       41.29       49.72      2.79 o 
   5   5  13        7.58        9.74      1.32 o 
   7   5  13        8.95        6.20      0.93 o 
 -12   6  13       41.98       47.94      1.83 o 
 -10   6  13       23.44       28.60      1.90 o 
  -8   6  13       81.46       66.51      3.21 o 
  -6   6  13      571.40      615.09     17.95 o 
  -4   6  13       61.15       58.19      3.02 o 
  -2   6  13      582.43      580.06     17.13 o 
   0   6  13      703.53      796.86     22.42 o 
   2   6  13       25.46       34.13      2.09 o 
   4   6  13       64.67       69.48      2.99 o 
  -7   7  13      289.03      334.45      9.71 o 
  -5   7  13      262.71      310.18      9.54 o 
  -1   7  13      373.73      359.54     10.71 o 
 -10  -6  14      310.44      322.73      5.56 o 
  -8  -6  14      139.73      145.78      3.09 o 
  -6  -6  14      251.41      301.65      5.46 o 
  -4  -6  14      152.86      152.33      4.24 o 
  -2  -6  14      509.08      507.26     10.17 o 
   0  -6  14       88.30      105.03      2.90 o 
   2  -6  14       44.65       41.45      1.54 o 
 -13  -5  14       20.52       24.42      1.35 o 
 -11  -5  14       97.81       83.41      2.22 o 
  -9  -5  14      130.28      143.66      3.28 o 
  -7  -5  14      445.17      452.36      7.84 o 
  -5  -5  14      178.72      191.45      4.02 o 
  -3  -5  14      366.01      349.12      7.80 o 
  -1  -5  14      194.45      175.03      6.99 o 
   1  -5  14       98.65      113.75      3.33 o 
   3  -5  14        3.71        5.60      0.82 o 
   5  -5  14       20.33       11.04      1.32 o 
 -16  -4  14      309.11      282.95      8.12 o 
 -14  -4  14      274.85      268.35      4.96 o 
 -12  -4  14      258.01      270.33      5.20 o 
 -10  -4  14      206.63      223.03      4.52 o 
  -8  -4  14       84.91       89.05      2.51 o 
  -6  -4  14      944.04      997.27     15.62 o 
  -4  -4  14      895.67      889.37     16.99 o 
  -2  -4  14     2864.36     2824.25     50.57 o 
   0  -4  14       13.03        9.97      1.19 o 
   2  -4  14      100.70       99.36      4.44 o 
   4  -4  14      155.99      157.67      5.80 o 
   6  -4  14       34.74       21.05      1.78 o 
 -17  -3  14      293.15      286.89      8.40 o 
 -15  -3  14      813.29      832.79     13.28 o 
 -13  -3  14      333.57      358.29      6.55 o 
 -11  -3  14     1220.02     1245.67     19.39 o 
  -9  -3  14      134.82      138.01      3.31 o 
  -7  -3  14      424.28      396.14      7.17 o 
  -5  -3  14      175.89      176.51      3.87 o 
  -3  -3  14       86.06      107.21      3.37 o 
  -1  -3  14      551.53      502.42     10.30 o 
   1  -3  14      170.85      186.02      6.65 o 
   3  -3  14      209.31      199.34      6.96 o 
   5  -3  14       71.70       99.88      4.24 o 
   7  -3  14       40.64       43.02      2.48 o 
 -18  -2  14       20.58       21.57      1.73 o 
 -16  -2  14      141.10      141.62      3.07 o 
 -14  -2  14     1235.43     1250.74     19.33 o 
 -12  -2  14       62.40       60.82      2.05 o 
 -10  -2  14       54.88       55.25      2.16 o 
  -8  -2  14       63.29       65.45      2.66 o 
  -6  -2  14      347.86      353.88      7.92 o 
  -2  -2  14      113.12      110.17      6.17 o 
   0  -2  14      435.40      427.61     12.64 o 
   2  -2  14      331.18      293.44      9.50 o 
   4  -2  14      191.88      170.70      6.16 o 
   6  -2  14      542.72      574.67     16.05 o 
   8  -2  14       13.29       17.00      1.60 o 
 -19  -1  14       25.87       24.73      1.78 o 
 -17  -1  14      173.41      179.81      6.43 o 
 -15  -1  14       16.45       15.24      1.48 o 
 -13  -1  14      164.74      173.50      4.81 o 
 -11  -1  14       55.80       60.63      3.10 o 
  -9  -1  14      281.79      281.74      6.86 o 
  -7  -1  14      490.19      497.12     15.12 o 
  -3  -1  14      556.55      512.64     19.15 o 
   7  -1  14       39.72       51.51      3.07 o 
   9  -1  14      123.43      149.58      5.62 o 
 -18   0  14       25.81       30.76      2.25 o 
 -16   0  14      642.22      670.39     13.69 o 
 -14   0  14       21.30       26.25      1.92 o 
 -12   0  14     1247.97     1293.26     25.13 o 
 -10   0  14     1684.16     1662.49     31.66 o 
  -8   0  14      533.96      521.59     15.97 o 
  -6   0  14       13.45       18.18      2.09 o 
   4   0  14       80.47       78.79      3.95 o 
   6   0  14        9.46        5.73      1.38 o 
   8   0  14      759.73      735.61     21.76 o 
  10   0  14      318.21      323.18     10.19 o 
 -19   1  14       27.21       28.53      1.93 o 
 -17   1  14      169.84      185.35      6.57 o 
 -15   1  14       16.22       19.18      1.64 o 
 -13   1  14      165.87      175.00      4.85 o 
 -11   1  14       56.63       64.14      2.67 o 
  -9   1  14      289.83      295.30      5.94 o 
  -7   1  14      495.02      489.01     11.64 o 
  -5   1  14      162.11      147.16      6.77 o 
   1   1  14      330.70      298.69     10.92 o 
   3   1  14      156.13      145.06      5.77 o 
   5   1  14      160.95      172.08      6.62 o 
   7   1  14       38.73       46.83      2.97 o 
   9   1  14      122.87      149.86      5.69 o 
 -18   2  14       19.67       18.89      1.35 o 
 -16   2  14      141.59      139.06      3.33 o 
 -14   2  14     1229.54     1240.84     25.04 o 
 -12   2  14       65.10       66.67      3.67 o 
 -10   2  14       51.64       47.66      3.57 o 
  -8   2  14       64.05       78.36      4.19 o 
  -6   2  14      346.55      346.01      8.83 o 
  -4   2  14       74.32       62.00      3.96 o 
  -2   2  14      116.30      116.66      5.96 o 
   2   2  14      332.69      316.04     10.22 o 
   4   2  14      195.36      166.54      6.46 o 
   6   2  14      546.36      581.96     17.56 o 
   8   2  14       12.84       16.93      1.83 o 
 -17   3  14      290.78      296.77      6.48 o 
 -15   3  14      824.06      852.31     17.86 o 
 -13   3  14      329.91      372.43      8.29 o 
 -11   3  14     1213.86     1223.67     35.52 o 
  -9   3  14      135.93      134.07      6.17 o 
  -7   3  14      420.74      399.35     13.19 o 
  -5   3  14      171.54      184.89      7.24 o 
  -1   3  14      554.41      487.72     15.32 o 
   1   3  14      167.50      169.95      6.64 o 
   3   3  14      209.51      191.66      7.14 o 
   5   3  14       70.85       96.20      4.35 o 
   7   3  14       40.89       44.74      2.62 o 
 -16   4  14      303.46      277.33      9.04 o 
 -14   4  14      277.58      275.95      5.29 o 
 -12   4  14      260.17      287.01     10.00 o 
 -10   4  14      205.16      207.27      8.46 o 
  -8   4  14       82.61       77.87      2.93 o 
  -6   4  14      946.63      945.09     19.92 o 
  -4   4  14      901.13      841.36     25.23 o 
  -2   4  14     2867.62     2802.27     77.40 o 
   0   4  14       13.52       11.58      1.64 o 
   2   4  14       99.13       99.55      4.42 o 
   4   4  14      157.38      159.93      5.95 o 
   6   4  14       33.96       19.84      1.69 o 
 -13   5  14       21.04       22.07      2.62 o 
 -11   5  14      100.07       86.85      3.57 o 
  -9   5  14      130.13      145.09      4.10 o 
  -7   5  14      446.63      436.89     13.74 o 
  -5   5  14      178.72      181.77      6.74 o 
  -3   5  14      368.98      362.70     11.40 o 
  -1   5  14      191.51      168.93      6.39 o 
   1   5  14       98.40      120.82      4.81 o 
   3   5  14        3.67        4.52      1.04 o 
   5   5  14       19.83       10.95      1.22 o 
 -10   6  14      306.89      328.22      9.89 o 
  -8   6  14      137.16      151.36      5.30 o 
  -6   6  14      254.20      309.74      9.63 o 
  -4   6  14      152.77      155.52      5.63 o 
  -2   6  14      507.79      515.24     15.23 o 
   0   6  14       86.46       99.70      4.06 o 
   2   6  14       42.92       37.36      2.07 o 
  -8  -6  15      312.20      332.36      5.67 o 
  -6  -6  15      457.69      541.95     10.76 o 
  -4  -6  15      236.07      236.14      5.33 o 
  -2  -6  15       17.34       22.26      1.23 o 
   0  -6  15      166.49      171.84      5.54 o 
 -13  -5  15        2.46        2.80      0.54 o 
 -11  -5  15        3.23        2.66      0.61 o 
  -9  -5  15       47.02       46.72      1.64 o 
  -7  -5  15      234.46      249.80      4.81 o 
  -5  -5  15      176.33      182.58      8.50 o 
  -3  -5  15      114.80      101.74      3.12 o 
  -1  -5  15       11.84       12.04      1.22 o 
   1  -5  15      101.72      126.35      3.57 o 
   3  -5  15       55.79       61.04      2.83 o 
 -16  -4  15       31.84       28.70      1.71 o 
 -14  -4  15      608.48      593.65      9.69 o 
 -12  -4  15      218.98      209.25      4.17 o 
 -10  -4  15      284.20      268.59      5.17 o 
  -8  -4  15      134.71      151.09      3.47 o 
  -6  -4  15       37.84       42.90      2.42 o 
  -4  -4  15       44.90       47.53      2.32 o 
  -2  -4  15      336.50      286.58      6.60 o 
   0  -4  15      342.99      329.96      8.66 o 
   2  -4  15        1.53        2.40      1.11 o 
   4  -4  15      189.44      233.93      7.60 o 
   6  -4  15       92.65      118.41      4.23 o 
 -17  -3  15      446.38      457.30     14.53 o 
 -15  -3  15       39.36       46.32      1.57 o 
 -13  -3  15      304.57      342.14      6.14 o 
 -11  -3  15      857.93      851.66     13.62 o 
  -9  -3  15       61.14       56.89      1.99 o 
  -7  -3  15      317.05      334.93      6.26 o 
  -5  -3  15      471.54      442.93      9.44 o 
  -3  -3  15     2272.25     2290.06     41.56 o 
  -1  -3  15       28.77       23.46      2.39 o 
   1  -3  15       83.04       80.98      3.89 o 
   3  -3  15       14.90       11.96      1.67 o 
   5  -3  15      207.56      221.07      7.15 o 
   7  -3  15       88.83       99.00      3.73 o 
 -18  -2  15      238.80      220.63      6.74 o 
 -16  -2  15      151.71      150.19      3.16 o 
 -14  -2  15      101.85      103.23      2.62 o 
 -12  -2  15       31.47       40.14      2.14 o 
 -10  -2  15      893.49      889.22     14.24 o 
  -8  -2  15       68.37       63.83      2.60 o 
  -6  -2  15       88.10       76.66      2.82 o 
  -4  -2  15       61.33       48.30      3.05 o 
   4  -2  15      666.39      609.86     17.16 o 
 -17  -1  15      342.15      361.96     11.10 o 
 -15  -1  15     1056.24     1044.73     20.40 o 
 -13  -1  15      799.23      805.20     23.38 o 
 -11  -1  15      128.13      143.41      4.21 o 
  -9  -1  15      232.57      255.75      6.81 o 
  -7  -1  15       14.33       15.28      1.47 o 
   7  -1  15      201.02      203.99      7.38 o 
   9  -1  15      105.62      101.55      3.97 o 
 -18   0  15       10.91       15.81      1.74 o 
 -16   0  15      191.13      230.66      5.67 o 
 -14   0  15        4.13        4.86      1.11 o 
 -12   0  15     1187.41     1247.15     24.35 o 
 -10   0  15      227.63      246.92      7.52 o 
  -8   0  15       75.54       91.74      4.03 o 
  -6   0  15        2.13       12.58      1.95 o 
   4   0  15      398.41      416.64     13.21 o 
   6   0  15        1.88        3.21      1.15 o 
   8   0  15      394.64      405.77     12.55 o 
 -17   1  15      343.65      387.79     11.30 o 
 -15   1  15     1050.27     1034.37     20.40 o 
 -13   1  15      801.02      838.24     19.59 o 
 -11   1  15      125.98      138.50      4.17 o 
  -9   1  15      227.65      235.68      9.00 o 
  -7   1  15       14.46       17.06      2.30 o 
   3   1  15      351.86      318.90     10.51 o 
   5   1  15        9.56        9.91      1.56 o 
   7   1  15      203.51      224.27      7.63 o 
   9   1  15      105.01      104.07      4.10 o 
 -18   2  15      239.21      217.47      5.53 o 
 -16   2  15      150.66      154.69      3.64 o 
 -14   2  15       99.00      103.48      5.41 o 
 -12   2  15       32.00       35.87      2.09 o 
 -10   2  15      895.36      875.88     26.07 o 
  -8   2  15       71.66       71.13      4.07 o 
  -6   2  15       86.86       86.85      4.47 o 
   0   2  15      367.59      351.98     11.35 o 
   2   2  15      334.01      306.43     10.15 o 
   4   2  15      660.29      640.35     18.80 o 
   6   2  15      161.08      162.83      6.11 o 
   8   2  15       79.57       96.22      4.03 o 
 -17   3  15      449.48      457.34      9.15 o 
 -15   3  15       38.96       45.79      2.63 o 
 -13   3  15      306.23      333.12      7.69 o 
 -11   3  15      858.61      817.57     25.02 o 
  -9   3  15       59.60       55.85      3.81 o 
  -7   3  15      319.94      334.40     11.49 o 
  -3   3  15     2296.78     2322.18     63.54 o 
  -1   3  15       28.46       29.93      2.34 o 
   1   3  15       80.57       77.63      3.83 o 
   3   3  15       15.30       10.00      1.50 o 
   5   3  15      206.98      218.87      7.56 o 
   7   3  15       87.66       98.65      4.00 o 
 -16   4  15       32.78       31.11      2.45 o 
 -14   4  15      616.47      623.30     12.65 o 
 -12   4  15      215.79      211.13      8.00 o 
 -10   4  15      284.97      267.94      9.73 o 
  -8   4  15      134.49      150.67      6.53 o 
  -6   4  15       38.38       46.20      2.13 o 
  -4   4  15       47.16       44.96      2.79 o 
  -2   4  15      330.95      285.58      9.57 o 
   0   4  15      338.16      334.90     10.80 o 
   2   4  15        1.67        1.05      0.86 o 
   4   4  15      187.56      249.22      8.08 o 
   6   4  15       94.68      121.17      4.45 o 
 -13   5  15        2.51        4.53      1.62 o 
  -9   5  15       45.92       47.37      2.49 o 
  -7   5  15      231.69      242.35      8.14 o 
  -5   5  15      175.48      172.49      6.39 o 
  -3   5  15      114.87      100.25      4.29 o 
  -1   5  15       11.92        7.91      1.31 o 
   1   5  15      101.16      127.03      4.85 o 
   3   5  15       53.71       58.31      2.77 o 
  -8   6  15      308.87      328.62     10.07 o 
  -6   6  15      453.66      543.73     15.84 o 
  -4   6  15      236.62      248.42      7.82 o 
  -2   6  15       16.60       17.30      1.53 o 
   0   6  15      168.22      171.07      5.72 o 
 -11  -5  16      318.48      313.63      5.42 o 
  -9  -5  16       99.66      105.96      2.50 o 
  -7  -5  16      166.87      171.97      3.51 o 
  -5  -5  16       11.87       10.13      1.10 o 
  -3  -5  16       88.03       93.87      3.71 o 
  -1  -5  16      229.97      235.17      5.27 o 
   1  -5  16       30.59       34.83      3.15 o 
 -14  -4  16        1.70        2.14      0.54 o 
 -12  -4  16       15.75       17.34      1.09 o 
 -10  -4  16      186.54      193.57      3.99 o 
  -8  -4  16       91.56      104.98      2.68 o 
  -6  -4  16      223.08      206.73      4.21 o 
  -4  -4  16        0.12        1.95      0.82 o 
  -2  -4  16       26.36       31.64      1.69 o 
   0  -4  16      160.28      122.98      5.01 o 
   2  -4  16      227.54      222.14      7.24 o 
   4  -4  16      185.15      187.53      6.09 o 
 -15  -3  16      662.53      654.74     10.40 o 
 -13  -3  16        6.89        9.92      0.92 o 
 -11  -3  16       71.96       74.60      2.19 o 
  -9  -3  16      214.37      220.31      4.48 o 
  -7  -3  16      163.86      164.70      3.66 o 
  -5  -3  16       84.52       76.92      2.78 o 
  -3  -3  16      586.60      606.41     12.06 o 
  -1  -3  16      308.93      322.29     10.11 o 
   1  -3  16      293.23      322.96      9.70 o 
   3  -3  16      146.03      146.41      5.30 o 
   5  -3  16       58.70       59.48      2.79 o 
 -16  -2  16      289.71      297.69     10.49 o 
 -14  -2  16      772.17      744.32     15.09 o 
 -12  -2  16      286.85      288.14      6.89 o 
 -10  -2  16      170.08      177.06      4.79 o 
  -8  -2  16      275.81      273.28      6.49 o 
  -6  -2  16       88.85      100.37      3.24 o 
 -17  -1  16       48.15       48.12      2.85 o 
 -15  -1  16      172.51      169.10      4.58 o 
 -13  -1  16       84.00       92.06      4.32 o 
 -11  -1  16      453.03      465.77     10.15 o 
  -9  -1  16      375.58      372.22      8.39 o 
  -7  -1  16      716.89      724.24     14.77 o 
   7  -1  16       39.48       44.24      2.43 o 
 -18   0  16      136.10      139.05      4.91 o 
 -16   0  16      178.79      186.19      4.74 o 
 -14   0  16      128.48      138.70      4.06 o 
 -12   0  16       71.17       66.84      2.73 o 
 -10   0  16       40.10       38.38      4.39 o 
  -8   0  16       87.83       96.70      4.78 o 
   4   0  16      289.55      273.75      9.19 o 
   6   0  16      410.75      406.19     12.60 o 
 -17   1  16       49.87       52.49      2.04 o 
 -15   1  16      172.27      178.48      4.66 o 
 -13   1  16       85.02       90.38      3.16 o 
 -11   1  16      455.43      465.23     10.13 o 
  -9   1  16      371.71      370.49     12.35 o 
  -7   1  16      719.86      738.20     21.62 o 
   3   1  16      361.82      383.37     12.17 o 
   5   1  16        6.23        7.01      1.34 o 
   7   1  16       38.49       51.20      2.66 o 
 -16   2  16      287.83      303.39      6.73 o 
 -14   2  16      777.71      760.36     15.16 o 
 -12   2  16      288.68      291.87      7.73 o 
 -10   2  16      174.25      165.81      7.07 o 
  -8   2  16      273.76      255.39      9.54 o 
   0   2  16       50.22       46.91      2.82 o 
   2   2  16      167.41      212.72      7.53 o 
   4   2  16       55.14       56.60      3.07 o 
   6   2  16       47.49       38.41      2.37 o 
 -15   3  16      661.32      657.96     14.99 o 
 -13   3  16        5.58       10.54      1.99 o 
 -11   3  16       71.30       69.29      4.20 o 
  -9   3  16      217.33      223.38      8.47 o 
  -7   3  16      163.11      164.91      6.81 o 
  -3   3  16      585.88      589.13     17.90 o 
  -1   3  16      312.37      323.17     10.50 o 
   1   3  16      293.19      299.30     10.07 o 
   3   3  16      143.70      143.88      5.52 o 
   5   3  16       60.21       59.11      2.91 o 
 -14   4  16        1.51        2.54      1.75 o 
 -12   4  16       15.93       15.57      2.17 o 
 -10   4  16      190.15      205.11      7.66 o 
  -8   4  16       93.43      103.85      5.08 o 
  -6   4  16      218.14      202.58      7.12 o 
  -4   4  16        0.15       -0.02      0.81 o 
  -2   4  16       26.50       30.08      2.19 o 
   0   4  16      160.70      136.91      5.15 o 
   2   4  16      231.99      228.10      7.56 o 
   4   4  16      189.05      197.50      6.46 o 
  -9   5  16      103.45      114.94      4.15 o 
  -7   5  16      163.33      164.89      5.89 o 
  -5   5  16       13.27       11.10      1.39 o 
  -3   5  16       87.56       97.14      3.97 o 
  -1   5  16      228.51      238.07      7.75 o 
   1   5  16       31.70       36.40      2.07 o 
  -9  -5  17       76.38       81.44      1.96 o 
  -7  -5  17       13.98       10.40      0.98 o 
  -5  -5  17        5.05        8.00      0.92 o 
  -3  -5  17      160.36      159.26      3.83 o 
  -1  -5  17       91.85       87.16      3.47 o 
 -12  -4  17      178.11      185.71      3.54 o 
 -10  -4  17      114.29      114.70      2.63 o 
  -8  -4  17       55.02       60.25      2.44 o 
  -6  -4  17      182.41      182.15      4.55 o 
  -4  -4  17       13.79       12.47      1.32 o 
  -2  -4  17      286.05      284.35      6.27 o 
   0  -4  17       70.07       72.89      3.27 o 
   2  -4  17      158.14      160.18      5.33 o 
 -15  -3  17       70.47       69.29      2.30 o 
 -13  -3  17      189.65      200.41      3.81 o 
 -11  -3  17      258.95      242.34      4.63 o 
  -9  -3  17      265.77      276.85      5.16 o 
  -7  -3  17      310.53      302.76      7.29 o 
  -5  -3  17      357.69      341.56      7.45 o 
  -3  -3  17      155.22      185.48      6.37 o 
  -1  -3  17      345.90      297.11      9.26 o 
   1  -3  17      131.60      115.89      4.47 o 
   3  -3  17       13.10       16.10      1.58 o 
 -16  -2  17      222.70      206.15      4.83 o 
 -14  -2  17       17.84       19.42      1.46 o 
 -12  -2  17      393.46      391.66      8.56 o 
 -10  -2  17       65.12       62.98      2.48 o 
  -8  -2  17      117.98      109.77      3.43 o 
  -6  -2  17      160.34      155.35      5.91 o 
 -17  -1  17        2.86        3.08      0.98 o 
 -15  -1  17      305.41      311.91      7.01 o 
 -13  -1  17      906.61      911.74     18.36 o 
 -11  -1  17      301.72      286.59      6.74 o 
  -9  -1  17      357.65      364.23      8.06 o 
  -7  -1  17       16.06       18.76      2.21 o 
 -16   0  17      284.74      299.27     10.84 o 
 -14   0  17      742.17      684.61     13.90 o 
 -12   0  17      628.34      658.30     16.21 o 
 -10   0  17      246.19      275.88      6.63 o 
  -8   0  17      197.33      184.83      7.18 o 
   6   0  17       28.65       41.82      2.28 o 
 -17   1  17        2.47        2.28      0.72 o 
 -15   1  17      307.33      310.99     11.42 o 
 -13   1  17      901.28      947.65     18.38 o 
 -11   1  17      307.60      277.46     14.37 o 
  -9   1  17      352.16      335.13     11.68 o 
  -7   1  17       16.63       16.11      2.20 o 
   3   1  17      329.42      314.57     10.10 o 
   5   1  17      460.56      516.16     15.38 o 
 -16   2  17      220.43      208.91      4.87 o 
 -14   2  17       18.31       16.62      1.39 o 
 -12   2  17      392.36      379.22     12.65 o 
 -10   2  17       64.64       59.87      3.81 o 
  -8   2  17      118.30      109.51      5.14 o 
   0   2  17       50.87       43.12      2.59 o 
   2   2  17        7.51       10.56      1.44 o 
   4   2  17       79.79       82.45      3.62 o 
 -15   3  17       70.45       65.98      2.45 o 
 -13   3  17      188.70      188.79     19.61 o 
 -11   3  17      258.41      243.15      8.82 o 
  -9   3  17      263.59      259.71      9.58 o 
  -7   3  17      309.96      295.83     10.20 o 
  -3   3  17      155.64      168.09      6.26 o 
  -1   3  17      348.33      304.43      9.74 o 
   1   3  17      130.29      113.55      4.59 o 
   3   3  17       12.81       16.43      1.60 o 
 -12   4  17      174.33      169.47      6.67 o 
 -10   4  17      112.28      111.10      5.08 o 
  -8   4  17       53.42       54.80      3.47 o 
  -4   4  17       13.13       10.36      1.34 o 
  -2   4  17      287.65      298.42      9.31 o 
   0   4  17       69.96       72.02      3.23 o 
   2   4  17      159.34      167.26      5.66 o 
  -7   5  17       14.65       12.29      1.26 o 
  -5   5  17        5.27        6.37      1.02 o 
  -3   5  17      160.87      162.30      5.52 o 
  -1   5  17       92.82       93.24      3.54 o 
 -10  -4  18      157.38      156.84      3.09 o 
  -8  -4  18       44.83       45.20      1.47 o 
  -6  -4  18      263.23      238.71      5.31 o 
  -4  -4  18      650.07      619.70     16.61 o 
  -2  -4  18      506.16      473.42     13.05 o 
   0  -4  18      186.30      191.94      5.95 o 
 -13  -3  18       46.03       42.32      3.36 o 
 -11  -3  18       27.50       23.76      1.36 o 
  -9  -3  18        2.95        1.67      0.62 o 
  -7  -3  18       84.04       86.57      2.71 o 
  -5  -3  18      431.58      421.90      8.63 o 
  -3  -3  18      102.75       97.40      4.00 o 
  -1  -3  18      288.74      274.23      8.38 o 
 -14  -2  18      396.01      388.21      8.18 o 
 -12  -2  18       83.11       83.21      2.73 o 
 -10  -2  18       90.35       88.03      2.88 o 
  -8  -2  18       33.30       31.00      1.71 o 
 -15  -1  18        2.37        3.13      0.77 o 
 -13  -1  18      156.48      150.36      4.11 o 
 -11  -1  18      101.92      104.16      3.24 o 
  -9  -1  18       77.55       81.43      2.82 o 
 -16   0  18      412.76      415.35     11.81 o 
 -14   0  18        4.88        3.70      0.88 o 
 -12   0  18      254.84      243.95      5.87 o 
 -10   0  18       63.13       61.29      2.72 o 
  -8   0  18      343.61      313.86     10.47 o 
 -15   1  18        2.16        2.66      0.77 o 
 -13   1  18      154.57      154.64      4.10 o 
 -11   1  18      102.68       91.31      4.67 o 
  -9   1  18       75.34       82.26      4.27 o 
 -14   2  18      394.53      376.02     12.08 o 
 -12   2  18       80.77       79.73      4.21 o 
 -10   2  18       90.41       84.67      4.39 o 
  -8   2  18       30.99       35.43      2.83 o 
   2   2  18        0.69        0.58      0.74 o 
 -13   3  18       44.83       36.44      8.33 o 
 -11   3  18       26.23       22.41      2.38 o 
  -9   3  18        3.06        3.85      1.47 o 
  -1   3  18      290.99      286.19      8.95 o 
   1   3  18      159.34      176.09      5.99 o 
 -10   4  18      160.84      148.26      5.79 o 
  -8   4  18       43.97       45.15      2.82 o 
  -4   4  18      653.09      592.44     17.43 o 
  -2   4  18      503.06      475.31     13.93 o 
   0   4  18      185.39      194.99      6.32 o 
  -8  -4  19       25.52       26.15      1.21 o 
  -6  -4  19       17.19       10.95      0.91 o 
 -11  -3  19      108.50      103.69      5.12 o 
  -9  -3  19      440.89      399.76      8.29 o 
  -7  -3  19       35.22       30.89      2.08 o 
 -14  -2  19       70.36       68.50      4.69 o 
 -12  -2  19       80.19       83.99      2.62 o 
 -10  -2  19      299.70      285.51      9.68 o 
  -8  -2  19      261.67      239.69      7.66 o 
 -15  -1  19       53.09       47.23      1.72 o 
 -13  -1  19       17.18       15.42      1.22 o 
 -11  -1  19      358.33      382.42      8.09 o 
  -9  -1  19      311.82      309.37     10.18 o 
 -14   0  19       86.03       79.80      2.49 o 
 -12   0  19       17.59       16.17      1.76 o 
 -10   0  19      319.20      283.64      9.50 o 
 -15   1  19       51.94       45.26      2.13 o 
 -13   1  19       16.24       15.79      1.93 o 
 -11   1  19      367.02      356.28     11.85 o 
  -9   1  19      316.44      317.34     10.35 o 
 -14   2  19       69.78       62.17      3.21 o 
 -12   2  19       79.45       86.43      4.05 o 
 -10   2  19      299.82      295.05      9.68 o 
 -11   3  19      109.66      103.68      4.42 o 
  -9   3  19      440.44      395.40     12.25 o 
 -10  -2  20      359.59      371.50      7.53 o 
 -13  -1  20       39.95       44.05      1.62 o 
 -11  -1  20      198.90      193.73      6.64 o 
 -12   0  20       17.42       17.78      1.89 o 
 -10   0  20     1090.40     1048.31     29.22 o 
 -13   1  20       39.42       36.54      2.42 o 
 -11   1  20      196.39      192.44      6.79 o 
 -10   2  20      357.98      340.52     11.01 o 
                                                 
